# Supplementary material for: Ultrathin transition metal oxychalcogenide catalysts for oxygen evolution in acidic media
Source: Nat Synth. 2025 Jan 2;4(3):327–35. doi: 10.1038/s44160-024-00694-3 (PMC11903303; doi:10.1038/s44160-024-00694-3)
Supplement: Supplementary file 2 — Numerical data used to generate graphs of Fig. 1b−d. [file 44160_2024_694_MOESM2_ESM.xlsx]

## Sheet: Fig. 1b
Exfoliation potential (V)	Oxygen content (%)	s.d.
-3	92	3.9
-4	81.3	4.8
-5	67.7	6
-6	30.6	5.2
-6.5	14.6	5.4
-7.5	56.8	7.1
-8	82.7	6.3

## Sheet: Fig. 1c
Exfoliation temperature (°C)	Oxygen content (%)	s.d.
20	9.3	4.2
40	28.5	5.6
50	37.8	5.3
65	53.2	6.4
80	79.6	7.9
100	68.9	5.1
120	50.7	6.8

## Sheet: Fig. 1d
TBA+ concentration (mM)	Oxygen content (%)	s.d.
1	15.2	3.9
2.5	42.3	4.2
5	67.6	5.3
10	89.1	5.6
15	73.9	7
20	56	8.1
25	29.8	6.4
