# Supplementary material for: Ultrathin transition metal oxychalcogenide catalysts for oxygen evolution in acidic media
Source: Nat Synth. 2025 Jan 2;4(3):327–35. doi: 10.1038/s44160-024-00694-3 (PMC11903303; doi:10.1038/s44160-024-00694-3)
Supplement: Supplementary file 3 — Numerical data used to generate graphs of Fig. 2d−h. [file 44160_2024_694_MOESM3_ESM.xlsx]

## Sheet: Fig. 2d
Oxygen content (%)		Amorphous content (%)	s.d.		d100 spacing (nm)	s.d.
0		0	0		0.32	0
56.8		17.2	4.5		0.21	0.004
67.7		53.4	7.6		0.203	0.0046
82.7		86.3	9.1		0.2	0.005
100		100	0

## Sheet: Fig. 2e
HfS2			HfS0.73O0.96			HfS0.52O1.09			HfS0.31O1.48			HfO2
Raman shift (cm−1)	Intensity (a.u.)		Raman shift (cm−1)	Intensity (a.u.)		Raman shift (cm−1)	Intensity (a.u.)		Raman shift (cm−1)	Intensity (a.u.)		Raman shift (cm−1)	Intensity (a.u.)
199.4	18.5		199.4	25.6		199.5	7.3		199.5	17.6		199.3	7.5
200.4	36.5		200.8	35.2		200.8	10.7		200.8	14.9		200.6	13.3
201.3	27		202.2	40		202	8		202	9.2		201.8	11.2
202.3	30		203.6	30.4		203.3	10		203.3	14.4		203.1	10.6
203.2	39		205	42.4		204.6	14		204.6	19.1		204.4	12.5
204.2	39		206.3	30.4		205.8	16		205.8	16		205.7	9.6
205.1	31		207.7	38.8		207.1	12		207.1	16.4		206.9	6.5
206.1	17.5		209.1	42.4		208.3	10		208.3	19.9		208.2	17
207	23		210.5	32.3		209.6	14		209.6	14.6		209.5	12.3
207.9	15		211.9	37.6		210.8	8		210.8	14.8		210.7	11.2
208.9	4		213.2	32.8		212.1	6		212.1	24.7		212	13.5
209.8	23		214.6	28		213.4	16		213.4	23.3		213.3	16
210.8	28.5		216	27.2		214.6	3.3		214.6	15.7		214.5	9.4
211.7	31.5		217.4	28		215.9	6		215.9	13.6		215.8	14.1
212.7	43		218.8	32		217.1	12.7		217.1	22.2		217.1	15.1
213.6	24.5		220.1	27.2		218.4	14		218.4	23.1		218.3	11.4
214.5	35		221.5	17.6		219.6	17.2		219.6	19.7		219.6	16.8
215.5	34.8		222.9	22.4		220.9	14.8		220.9	19.6		220.9	18.6
216.4	20		224.3	24.8		222.2	4		222.2	15.1		222.1	16.4
217.4	39		225.6	24		223.4	7.2		223.4	18.7		223.4	16.8
218.3	39.5		227	25.6		224.7	15		224.7	20.6		224.7	15.8
219.3	32.5		228.4	20.8		225.9	10		225.9	17.2		225.9	19.3
220.2	48		229.8	13.6		227.2	5.6		227.2	20.3		227.2	21.1
221.1	32		231.1	16		228.4	12		228.4	19.9		228.5	18.2
222.1	41		232.5	6.4		229.7	10		229.7	23.6		229.7	18.2
223	34		233.9	15.2		230.9	16.8		230.9	26.9		231	12.5
224	36.5		235.3	11.2		232.2	11.8		232.2	18.6		232.3	18.2
224.9	44.5		236.6	20.8		233.4	18		233.4	14.9		233.5	16.2
225.8	41		238	27.2		234.7	14.6		234.7	16.3		234.8	16.6
226.8	32		239.4	28.8		235.9	12.6		235.9	25.1		236	23
227.7	46		240.8	27.2		237.2	18		237.2	29.6		237.3	16.4
228.7	46		242.1	30.4		238.4	14		238.4	23.9		238.6	19.1
229.6	50		243.5	46.4		239.7	10.6		239.7	22		239.8	21.9
230.5	50.5		244.9	46.4		240.9	12.7		240.9	22.9		241.1	19.5
231.5	59.7		246.3	60.8		242.2	14		242.2	23.7		242.4	19.3
232.4	64.5		247.6	80		243.4	10		243.4	23.4		243.6	16.4
233.4	65		249	100		244.7	14.7		244.7	22.9		244.9	14.5
234.3	70.5		250.4	112.8		245.9	18		245.9	23.3		246.1	19.7
235.2	82		251.7	128.8		247.2	28.7		247.2	25.2		247.4	12.7
236.2	87		253.1	142.4		248.4	24		248.4	23.9		248.7	21.5
237.1	94		254.5	164.8		249.7	21.3		249.7	27.3		249.9	16.8
238	98		255.9	217.6		250.9	31.3		250.9	34.2		251.2	19.3
239	103		257.2	275.2		252.2	25.3		252.2	30.1		252.4	18.4
239.9	109		258.6	332.8		253.4	38		253.4	31.5		253.7	18
240.9	117.5		260	366.4		254.7	42		254.7	37.5		255	17
241.8	126.8		261.3	361.6		255.9	62		255.9	41.7		256.2	21.1
242.7	138		262.7	318.4		257.2	84		257.2	41.9		257.5	17.2
243.7	153		264.1	260.8		258.4	122.7		258.4	49.6		258.7	10
244.6	164.5		265.4	203.2		259.7	148.7		259.7	55.3		260	27.5
245.5	176		266.8	131.2		260.9	140		260.9	50.7		261.2	20.3
246.5	190.5		268.2	112		262.2	115.3		262.2	45.3		262.5	19.7
247.4	204.3		269.5	68		263.4	90		263.4	42.7		263.8	18.6
248.3	224.5		270.9	72.8		264.7	64.7		264.7	38.3		265	18.4
249.3	243.5		272.3	68.8		265.9	50.7		265.9	38.6		266.3	23.2
250.2	272.5		273.6	64		267.2	31.3		267.2	33.5		267.5	22.3
251.2	307.5		275	61.6		268.4	32.7		268.4	30.3		268.8	19.7
252.1	340		276.4	54.4		269.6	22		269.6	34.5		270	19.9
253	384.2		277.7	57.6		270.9	24		270.9	29.7		271.3	23.4
254	427.8		279.1	54.4		272.1	28		272.1	28.4		272.5	17.6
254.9	498		280.5	52.8		273.4	31.2		273.4	30.7		273.8	21.1
255.8	565.5		281.8	64		274.6	32.7		274.6	28.1		275.1	21.9
256.8	630.5		283.2	60.8		275.9	26		275.9	27.5		276.3	20.3
257.7	700.5		284.6	68.8		277.1	29.4		277.1	22.8		277.6	20.9
258.6	779.2		285.9	69.6		278.4	32.8		278.4	23.5		278.8	26.7
259.6	840.5		287.3	61.6		279.6	26		279.6	26		280.1	24.8
260.5	874.4		288.7	66.4		280.8	28		280.8	21.8		281.3	21.9
261.4	838		290	71.2		282.1	19.6		282.1	22.8		282.6	24.6
262.4	762		291.4	69.6		283.3	28		283.3	32.2		283.8	22.1
263.3	666		292.8	64		284.6	32		284.6	28.7		285.1	23.2
264.2	586		294.1	71.2		285.8	30		285.8	16.1		286.3	25.8
265.2	503.2		295.5	84		287	26		287	18.4		287.6	28.3
266.1	423.8		296.8	92		288.3	37		288.3	31.9		288.8	21.3
267	353.4		298.2	88.8		289.5	34		289.5	27.7		290.1	29.7
267.9	304.2		299.6	99.2		290.8	31.2		290.8	26.9		291.3	26.5
268.9	254.8		300.9	96.8		292	19		292	27.1		292.6	26.9
269.8	211.2		302.3	100		293.3	27.4		293.3	30.5		293.8	32
270.7	180		303.6	104.8		294.5	25.8		294.5	30.4		295.1	24.8
271.7	158		305	100.8		295.7	28.8		295.7	29.1		296.3	24.6
272.6	140		306.4	126.4		297	26		297	31.7		297.6	26.9
273.5	128		307.7	131.2		298.2	32.6		298.2	23.5		298.8	24.4
274.5	116		309.1	143.2		299.4	30.4		299.4	30.8		300.1	27.7
275.4	106		310.4	150.4		300.7	30		300.7	32.9		301.3	24.6
276.3	106		311.8	160		301.9	36		301.9	36.1		302.6	26.7
277.2	100		313.2	181.6		303.2	32		303.2	32.5		303.8	21.5
278.2	88		314.5	182.4		304.4	38		304.4	34.6		305.1	25.4
279.1	95		315.9	201.6		305.6	44		305.6	40.7		306.3	26
280	97.5		317.2	222.4		306.9	50		306.9	33.7		307.6	21.9
281	92		318.6	234.4		308.1	54		308.1	35.8		308.8	25
281.9	98		319.9	253.6		309.3	64.2		309.3	37.5		310.1	22.3
282.8	100		321.3	260.8		310.6	69.2		310.6	41.3		311.3	26.7
283.7	106		322.6	271.2		311.8	68		311.8	36.7		312.6	26
284.7	116		324	296		313.1	70.6		313.1	40.1		313.8	22.1
285.6	115		325.4	332		314.3	69.2		314.3	41.6		315.1	29.3
286.5	113.8		326.7	376		315.5	78.8		315.5	41.1		316.3	21.1
287.5	88		328.1	442.4		316.8	85.6		316.8	41.1		317.6	25.6
288.4	95		329.4	555.2		318	92.4		318	40.4		318.8	22.3
289.3	97.5		330.8	732.8		319.2	102.2		319.2	43.1		320	22.1
290.2	92		332.1	1000		320.5	101.2		320.5	43.3		321.3	20.1
291.2	98		333.5	1295.2		321.7	103		321.7	50.2		322.5	23.2
292.1	100		334.8	1588		322.9	114		322.9	45.5		323.8	25.2
293	106		336.2	1769.6		324.2	118		324.2	60.7		325	21.7
293.9	116		337.5	1776		325.4	126		325.4	50		326.3	23.8
294.9	115		338.9	1590.4		326.6	130.8		326.6	70.2		327.5	21.9
295.8	113.8		340.3	1308		327.9	142		327.9	62.2		328.8	16.8
296.7	116		341.6	1016		329.1	154.2		329.1	67.5		330	17.4
297.6	119.6		343	777.6		330.3	208.8		330.3	83.2		331.2	17.6
298.6	123.2		344.3	597.6		331.6	272.4		331.6	105.4		332.5	16.8
299.5	125.6		345.7	484		332.8	382		332.8	127.7		333.7	22.5
300.4	132.8		347	409.6		334	460		334	168.5		335	22.3
301.3	140		348.4	353.6		335.2	574		335.2	193		336.2	21.3
302.3	144.8		349.7	316		336.5	612		336.5	213.5		337.4	12.7
303.2	148.4		351.1	280		337.7	604		337.7	213.9		338.7	24.8
304.1	154.4		352.4	258.4		338.9	524		338.9	190.9		339.9	17.4
305	159.2		353.8	239.2		340.2	448		340.2	170.1		341.2	21.7
306	165.2		355.1	220.8		341.4	358		341.4	136.4		342.4	16.8
306.9	170		356.5	200.8		342.6	274		342.6	117.1		343.7	19.9
307.8	176		357.8	195.2		343.9	220		343.9	93.8		344.9	18
308.7	183.2		359.1	182.4		345.1	178		345.1	74		346.1	16.8
309.6	188		360.5	175.2		346.3	164		346.3	74.2		347.4	11.4
310.6	194		361.8	156.8		347.5	146		347.5	61		348.6	16.2
311.5	200		363.2	144		348.8	120		348.8	52.7		349.8	14.9
312.4	200		364.5	128		350	116		350	49.8		351.1	13.7
313.3	212		365.9	107.2		351.2	104		351.2	47.1		352.3	16.8
314.2	212		367.2	112		352.5	95.3		352.5	38.9		353.6	17.6
315.2	224		368.6	106.4		353.7	77.3		353.7	35		354.8	16.6
316.1	233.6		369.9	107.2		354.9	71.3		354.9	38.2		356	15.1
317	242		371.3	109.6		356.1	64		356.1	34.9		357.3	14.1
317.9	248		372.6	93.6		357.4	54.7		357.4	24.1		358.5	14.5
318.9	265.5		374	87.2		358.6	57.3		358.6	28.3		359.7	11.9
319.8	275.5		375.3	86.4		359.8	70		359.8	36.5		361	17.8
320.7	308		376.6	88		361	63.3		361	27.3		362.2	12.3
321.6	332		378	90.4		362.3	51.3		362.3	27.7		363.5	12.1
322.5	368		379.3	81.6		363.5	50		363.5	41.4		364.7	16
323.5	404		380.7	65.6		364.7	46		364.7	35.2		365.9	12.7
324.4	428		382	74.4		365.9	49.3		365.9	26.7		367.2	12.5
325.3	472		383.4	76		367.2	42		367.2	33.1		368.4	11.6
326.2	513		384.7	78.4		368.4	52		368.4	39.3		369.6	10.4
327.1	558.5		386	71.2		369.6	40		369.6	33.3		370.9	11.4
328	596		387.4	76.8		370.8	31.3		370.8	30.6		372.1	16.4
329	662		388.7	65.6		372.1	34		372.1	33.2		373.3	14.5
329.9	753.5		390.1	65.6		373.3	32		373.3	33.3		374.6	10.4
330.8	904.5		391.4	59.2		374.5	36		374.5	32.5		375.8	10
331.7	1144		392.8	52		375.7	27.3		375.7	31.7		377	6.7
332.6	1458.5		394.1	66.4		376.9	33.3		376.9	35.5		378.3	15.8
333.5	1817.5		395.4	76		378.2	25.3		378.2	31		379.5	10.8
334.5	2164		396.8	71.2		379.4	28		379.4	29.7		380.7	10.6
335.4	2433		398.1	78.4		380.6	24.7		380.6	27.3		382	9.4
336.3	2635		399.5	64		381.8	31.3		381.8	28.9		383.2	12.7
337.2	2712.5		400.8	61.6		383	33.3		383	28.7		384.4	7.7
338.1	2657.5					384.3	25.3		384.3	22.5		385.7	10
339	2502.5					385.5	32		385.5	26.1		386.9	8.1
340	2228					386.7	22		386.7	26.3		388.1	10.2
340.9	1879.5					387.9	26		387.9	19.1		389.4	9.4
341.8	1512.5					389.1	30		389.1	23.4		390.6	10.4
342.7	1209.5					390.4	20		390.4	30.7		391.8	6.1
343.6	939					391.6	34		391.6	25.7		393	6.1
344.5	763.5					392.8	28		392.8	18.3		394.3	12.9
345.5	658.5					394	36		394	22.1		395.5	7.3
346.4	562.5					395.2	21.3		395.2	29.1		396.7	12.3
347.3	493.5					396.5	21.3		396.5	31.3		398	8.4
348.2	447					397.7	20.7		397.7	27.7		399.2	5.5
349.1	410.5					398.9	19.3		398.9	29.3		400.4	7.9
350	379.4					400.1	25.3		400.1	28.5
350.9	356
351.8	332
352.8	309.5
353.7	287.8
354.6	269.5
355.5	253
356.4	248.5
357.3	237.5
358.2	226.5
359.1	215
360.1	208
361	203
361.9	188
362.8	188
363.7	174.5
364.6	164
365.5	152
366.4	146
367.3	140
368.3	128
369.2	116
370.1	114.5
371	98
371.9	92
372.8	98
373.7	92
374.6	91.5
375.5	104
376.4	96
377.3	95
378.2	81.2
379.1	110
380.1	92.2
381	95
381.9	89.5
382.8	92.5
383.7	75
384.6	81.5
385.5	83
386.4	82
387.3	95
388.2	85.5
389.1	86
390	75.5
390.9	74.5
391.8	81
392.7	70
393.6	75.5
394.5	76
395.4	62.5
396.3	65
397.3	72
398.2	72
399.1	94
400	82
400.9	28

## Sheet: Fig. 2f
Binding energy (eV)	Intensity (a.u.)
	Raw data	Hf4+ 4f5/2	Hfδ+ 4f5/2	Hf4+ 4f7/2	Hfδ+ 4f7/2	Background	Fit curve
23.52	43.54	19.61	16.72	16.41	15.58	14.94	23.51
23.47	29.09	19.87	16.85	16.53	15.67	15.02	23.87
23.42	47.05	20.14	16.98	16.67	15.77	15.1	24.26
23.37	33.06	20.41	17.13	16.8	15.87	15.18	24.66
23.32	34.21	20.7	17.29	16.93	15.97	15.27	25.1
23.27	6.85	21	17.46	17.06	16.07	15.35	25.54
23.22	43.26	21.31	17.63	17.19	16.17	15.43	26
23.17	67.2	21.63	17.79	17.32	16.27	15.51	26.47
23.12	44.4	21.96	17.96	17.45	16.37	15.6	26.96
23.07	19.37	22.31	18.05	17.58	16.47	15.68	27.39
23.02	29.5	22.68	18.22	17.71	16.58	15.76	27.91
22.97	21.88	23.06	18.4	17.84	16.68	15.84	28.45
22.92	33.49	23.46	18.57	17.97	16.79	15.93	29.02
22.87	14.27	23.88	18.75	18.12	16.9	16.01	29.63
22.82	46.24	24.31	18.94	18.28	17.01	16.09	30.27
22.77	26.07	24.77	19.13	18.44	17.12	16.17	30.95
22.72	23.01	25.26	19.33	18.6	17.22	16.26	31.65
22.67	38.61	25.77	19.54	18.76	17.33	16.34	32.38
22.62	30.77	26.31	19.75	18.92	17.44	16.42	33.15
22.57	34.77	26.87	19.97	19.08	17.55	16.5	33.96
22.52	5.36	27.47	20.19	19.24	17.65	16.59	34.8
22.47	4.86	28.11	20.43	19.4	17.77	16.67	35.7
22.42	11.79	28.79	20.67	19.56	17.89	16.75	36.66
22.37	34.99	29.51	20.92	19.72	18.01	16.83	37.66
22.32	25.08	30.27	21.18	19.88	18.13	16.91	38.72
22.27	19.19	31.09	21.45	20.07	18.25	17	39.87
22.22	13.16	31.96	21.74	20.29	18.37	17.08	41.12
22.17	24.48	32.89	22.03	20.5	18.49	17.16	42.43
22.12	24.53	33.9	22.34	20.71	18.61	17.24	43.83
22.07	45.84	34.97	22.67	20.93	18.73	17.33	45.32
22.02	27.56	36.13	23.01	21.14	18.86	17.41	46.91
21.97	33.62	37.39	23.37	21.24	18.98	17.49	48.49
21.92	18.27	38.74	23.74	21.46	19.11	17.57	50.33
21.87	35.62	40.21	24.14	21.69	19.26	17.66	52.32
21.82	41.69	41.82	24.55	21.92	19.4	17.74	54.47
21.77	23.31	43.56	25	22.16	19.54	17.82	56.8
21.72	19.54	45.48	25.46	22.41	19.69	17.9	59.32
21.67	31.57	47.57	25.96	22.67	19.83	17.99	62.07
21.62	41.76	49.89	26.49	22.93	19.97	18.07	65.07
21.57	36.65	52.44	27.05	23.21	20.12	18.15	68.36
21.52	35.98	55.28	27.65	23.49	20.26	18.23	71.98
21.47	52.47	58.44	28.29	23.79	20.4	18.32	75.97
21.42	34.7	61.97	28.98	24.1	20.55	18.4	80.4
21.37	58	65.95	29.72	24.42	20.72	18.48	85.37
21.32	80.06	70.45	30.52	24.76	20.91	18.56	90.94
21.27	77.14	75.57	31.38	25.11	21.09	18.65	97.21
21.22	102.93	81.41	32.31	25.48	21.28	18.73	104.29
21.17	100.42	88.13	33.32	25.86	21.47	18.81	112.34
21.12	138.27	95.88	34.42	26.26	21.57	18.89	121.45
21.07	171.5	104.86	35.63	26.68	21.76	18.98	132
21.02	163.4	115.32	36.95	27.13	21.95	19.06	144.17
20.97	175.86	127.55	38.4	27.59	22.15	19.14	158.27
20.92	210.7	141.91	40	28.09	22.36	19.22	174.68
20.87	266.17	158.81	41.77	28.6	22.57	19.31	193.85
20.82	324.36	178.78	43.75	29.15	22.79	19.39	216.31
20.77	348.14	202.39	45.95	29.73	23.02	19.47	242.69
20.72	407.21	230.36	48.43	30.35	23.26	19.55	273.74
20.67	481.79	263.5	51.24	31	23.51	19.64	310.34
20.62	544.23	302.76	54.42	31.7	23.76	19.72	353.49
20.57	602.58	349.16	58.06	32.44	24.03	19.8	404.29
20.52	723.69	403.86	62.25	33.23	24.31	19.88	464
20.47	759.1	468.11	67.1	34.08	24.6	19.97	533.99
20.42	884.17	543.27	72.74	34.98	24.91	20.05	615.76
20.37	1012.78	630.76	79.36	35.96	25.23	20.13	710.91
20.32	1143.68	732.01	87.14	37.01	25.56	20.21	821.08
20.27	1323.57	848.44	96.35	38.14	25.91	20.3	947.95
20.22	1401.19	981.37	107.3	39.36	26.29	20.38	1093.19
20.17	1592.91	1131.98	120.36	40.68	26.68	20.46	1258.31
20.12	1807.84	1301.18	135.99	42.12	27.09	20.54	1444.76
20.07	1930.36	1489.56	154.78	43.69	27.53	20.63	1653.69
20.02	2125.15	1697.43	177.3	45.4	27.99	20.71	1886.01
19.97	2414.74	1924.33	204.37	47.28	28.49	20.79	2142.1
19.92	2660.03	2169.27	236.89	49.34	29.01	20.87	2421.9
19.87	2925.75	2430.62	275.73	51.61	29.58	20.96	2724.68
19.82	3171.59	2706.04	322.1	54.13	30.18	21.04	3049.33
19.77	3453.04	2992.43	377.21	56.93	30.82	21.12	3394.03
19.72	3763.74	3286	442.19	60.05	31.51	21.2	3756.14
19.67	4079.97	3582.26	518.48	63.55	32.26	21.28	4132.69
19.62	4482.1	3876.15	607.39	67.49	33.06	21.37	4519.98
19.57	4779.88	4162.15	709.93	71.95	33.93	21.45	4913.61
19.52	5185.37	4434.43	827.38	77.04	34.88	21.53	5309.12
19.47	5510.9	4687.08	960.55	82.86	35.91	21.61	5701.55
19.42	5828.16	4914.28	1109.67	89.58	37.03	21.7	6085.47
19.37	6230.68	5110.3	1275.07	97.39	38.26	21.78	6455.68
19.32	6583.73	5270.47	1456.2	106.48	39.61	21.86	6807.17
19.27	6915.84	5390.67	1651.75	117.15	41.11	21.94	7134.84
19.22	7293.25	5467.76	1860.17	129.75	42.76	22.03	7434.36
19.17	7604.37	5499.7	2078.88	144.66	44.59	22.11	7701.5
19.12	7828.33	5485.63	2304.55	162.42	46.65	22.19	7932.67
19.07	8055.11	5425.93	2533.38	183.65	48.95	22.27	8125.09
19.02	8214.01	5322.21	2760.79	209.05	51.55	22.36	8276.53
18.97	8406.21	5177.2	2981.89	239.59	54.5	22.44	8385.85
18.92	8453.82	4994.65	3191.25	276.3	57.86	22.52	8452.49
18.87	8483.18	4779.17	3383.53	320.31	61.73	22.6	8476.92
18.82	8495.28	4536.01	3553.78	373.18	66.21	22.69	8461.12
18.77	8382.99	4270.82	3696.7	436.45	71.43	22.77	8407.09
18.72	8259.28	3989.55	3808.23	511.73	77.58	22.85	8318.52
18.67	8185.83	3698.17	3885.38	601.15	84.83	22.93	8200.72
18.62	8016.98	3402.34	3925.07	706.65	93.48	23.02	8058.48
18.57	7774.88	3107.33	3926.36	830.05	103.84	23.1	7898.28
18.52	7699.48	2817.84	3889.63	973.71	116.31	23.18	7727.95
18.47	7551.44	2537.95	3815.28	1139.36	131.43	23.26	7554.24
18.42	7351.81	2271.03	3706.01	1328.31	149.82	23.35	7385.14
18.37	7253.81	2019.71	3565.45	1542.23	172.2	23.43	7229.3
18.32	7121.18	1785.87	3397.16	1781.5	199.62	23.51	7093.61
18.27	6991.6	1570.74	3206.3	2045.76	233.06	23.59	6985.07
18.22	6906.11	1374.88	2998.19	2334.55	273.8	23.68	6910.39
18.17	6899.76	1198.34	2777.91	2645.64	323.47	23.76	6874.09
18.12	6902.27	1040.81	2550.92	2975.83	383.52	23.84	6879.55
18.07	6794.71	901.36	2322.2	3321.3	455.8	23.92	6928.88
18.02	6869.01	778.89	2096.32	3676.53	542.34	24.01	7022.05
17.97	7086.09	672.11	1877.23	4035.2	644.78	24.09	7157.06
17.92	7152.03	579.66	1668.1	4390.04	765.22	24.17	7330.51
17.87	7367.31	500.08	1471.74	4733.13	905.25	24.25	7537.44
17.82	7646.52	431.95	1289.83	5056.39	1065.93	24.34	7771.09
17.77	7891.19	373.88	1123.37	5350.86	1248.54	24.42	8023.4
17.72	8172.77	324.59	973.27	5608.8	1452.82	24.5	8285.99
17.67	8425.14	282.87	839.27	5823.24	1678	24.58	8549.62
17.62	8765.63	247.62	720.8	5986.69	1922.81	24.67	8803.92
17.57	8984.58	217.89	617.43	6094.9	2183.94	24.75	9039.92
17.52	9081.66	192.83	527.85	6144.98	2457.6	24.83	9248.77
17.47	9393.9	171.7	450.8	6133.97	2738.7	24.91	9420.43
17.42	9483	153.85	385.26	6063.21	3021.01	25	9548.34
17.37	9603.54	138.73	329.72	5935.28	3297.51	25.08	9626
17.32	9643.75	125.89	282.88	5752.83	3560.48	25.16	9646.6
17.27	9584.45	114.95	243.73	5522.39	3802.36	25.24	9607.71
17.22	9488.61	105.59	211.01	5250.9	4014.89	25.33	9506.42
17.17	9342.96	97.56	183.71	4945.16	4191.24	25.41	9341.45
17.12	9049.05	90.63	161.07	4614.11	4325.6	25.49	9114.95
17.07	8666.49	84.63	142.23	4266.12	4411.87	25.57	8828.13
17.02	8385.29	79.41	126.54	3909.14	4448.06	25.66	8486.18
16.97	7930.72	74.85	113.49	3551.09	4432.61	25.74	8094.83
16.92	7418.06	70.84	102.58	3198.77	4365.3	25.82	7660.03
16.87	7025.28	67.31	93.41	2858.44	4249.7	25.9	7191.15
16.82	6545.56	64.18	85.71	2534.77	4089.45	25.98	6696.16
16.77	5993.48	61.39	79.19	2231.36	3890.2	26.07	6183.94
16.72	5472.28	58.89	73.64	1951.48	3659.29	26.15	5664.85
16.67	5002.45	56.66	68.91	1696.17	3403.76	26.23	5146.79
16.62	4533.07	54.64	64.85	1465.97	3131.76	26.31	4638.27
16.57	4036.07	52.83	61.33	1261.41	2851.05	26.4	4147.42
16.52	3573.76	51.18	58.29	1081.02	2568.86	26.48	3679.92
16.47	3194.58	49.69	55.62	923.43	2291.78	26.56	3240.85
16.42	2799.96	48.34	53.28	787.54	2025.24	26.64	2834.47
16.37	2470.06	47.1	51.23	670.87	1774	26.73	2463.02
16.32	2082.51	45.97	49.4	571.4	1540.95	26.81	2127.3
16.27	1806.78	44.94	47.78	487.52	1328.4	26.89	1827.97
16.22	1562	44	46.33	416.87	1137.62	26.97	1563.9
16.17	1300.68	43.13	45.04	357.59	968.43	27.06	1333.02
16.12	1114.39	42.34	43.87	308.3	820.61	27.14	1133.71
16.07	927.45	41.61	42.83	267.18	692.93	27.22	962.88
16.02	800.53	40.94	41.88	232.93	583.65	27.3	817.49
15.97	695.74	40.32	41.03	204.55	491.38	27.39	695.12
15.92	575.04	39.75	40.26	180.88	413.92	27.47	592.4
15.87	486.41	39.22	39.56	161.1	349.35	27.55	506.57
15.82	414.41	38.73	38.92	144.61	296.1	27.63	435.46
15.77	339.41	38.28	38.34	130.74	252.18	27.72	376.4
15.72	272.99	37.87	37.82	119.03	216.16	27.8	327.47
15.67	251.79	37.48	37.34	109.13	186.75	27.88	287.05
15.62	211.96	37.13	36.9	100.69	162.65	27.96	253.47
15.57	174.25	36.8	36.5	93.45	142.96	28.05	225.56
15.52	172.17	36.5	36.13	87.24	126.82	28.13	202.3
15.47	141.12	36.21	35.8	81.86	113.52	28.21	182.76
15.42	133.86	35.95	35.49	77.16	102.56	28.29	166.29
15.37	120.23	35.71	35.22	73.07	93.46	28.38	152.32
15.32	117.91	35.49	34.96	69.46	85.84	28.46	140.37
15.27	97.1	35.28	34.73	66.26	79.46	28.54	130.12
15.22	73.93	35.09	34.52	63.43	74.07	28.62	121.24
15.17	87.42	34.92	34.32	60.9	69.47	28.71	113.5
15.12	86.19	34.76	34.15	58.64	65.55	28.79	106.73
15.07	78.66	34.61	33.99	56.61	62.16	28.87	100.75
15.02	90.6	34.47	33.84	54.78	59.22	28.95	95.46
14.97	77.83	34.34	33.71	53.13	56.66	29.04	90.74
14.92	72.93	34.23	33.59	51.64	54.41	29.12	86.51
14.87	65.41	34.12	33.48	50.28	52.43	29.2	82.72
14.82	62.48	34.03	33.38	49.05	50.68	29.28	79.29
14.77	66.86	33.94	33.3	47.93	49.12	29.37	76.19
14.72	68.65	33.86	33.22	46.91	47.73	29.45	73.37
14.67	71.7	33.79	33.15	45.97	46.49	29.53	70.81
14.62	62.13	33.72	33.09	45.12	45.38	29.61	68.46
14.57	57.16	33.66	33.03	44.33	44.38	29.7	66.32
14.52	51.74	33.61	32.99	43.61	43.48	29.78	64.36
14.47	61.98	33.56	32.95	42.95	42.67	29.86	62.55
14.42	45.12	33.52	32.91	42.34	41.94	29.94	60.89
14.37	52.88	33.49	32.88	41.78	41.27	30.03	59.35
14.32	70.02	33.46	32.86	41.27	40.67	30.11	57.94
14.27	60.99	33.53	32.84	40.79	40.12	30.19	56.72
14.22	46.13	33.51	32.83	40.35	39.63	30.27	55.5
14.17	54.5	33.48	32.82	39.95	39.17	30.36	54.36
14.12	50.88	33.46	32.82	39.58	38.76	30.44	53.3
14.07	56.9	33.43	32.89	39.23	38.39	30.52	52.38
14.02	59.46	33.4	32.89	38.92	38.05	30.6	51.45
13.97	46.68	33.38	32.89	38.62	37.74	30.68	50.57
13.92	41.45	33.39	32.88	38.35	37.45	30.77	49.78
13.87	42.5	33.41	32.88	38.1	37.19	30.85	49.04
13.82	56.51	33.43	32.88	37.87	36.96	30.93	48.34
13.77	46.84	33.45	32.9	37.66	36.74	31.01	47.71
13.72	45.91	33.46	32.93	37.46	36.55	31.1	47.12
13.67	48.06	33.48	32.97	37.28	36.37	31.18	46.57
13.62	49.07	33.5	33	37.12	36.21	31.26	46.04
13.57	36.13	33.52	33.03	36.96	36.07	31.34	45.55
13.52	44.25	33.54	33.06	36.82	35.94	31.43	45.08
13.47	49.97	33.56	33.1	36.7	35.82	31.51	44.64
13.42	38.71	33.58	33.13	36.58	35.71	31.59	44.22
13.37	32.29	33.6	33.16	36.47	35.61	31.67	43.82
13.32	43.35	33.61	33.2	36.37	35.53	31.76	43.44
13.27	24.52	33.65	33.23	36.28	35.45	31.84	43.1
13.22	38.61	33.7	33.26	36.2	35.38	31.92	42.78
13.17	32.92	33.74	33.31	36.13	35.33	32	42.49
13.12	43.31	39.93	39.51	42.22	41.43	38.24	48.37
13.07	39.82	36.58	36.16	38.76	37.98	34.92	44.72
13.02	50.68	47.56	47.15	49.64	48.88	45.94	55.41
12.97	45	41.94	41.55	44.05	43.19	40.37	49.63

## Sheet: Fig. 2g
Energy (eV)	Intensity (a.u.)
	HfS2	HfS0.73O0.96	HfS0.52O1.09	HfS0.31O1.48	HfO2
9516.71	0.00134	0.000283186	0.00583	0.00422	0.00571
9520.79	0.0002	0.0054	0.00729	0.00307	0.00202
9524.72	0.00581	0.01624	0.02458	0.0171	0.00238
9528.75	0.01831	0.05012	0.05847	0.02982	0.01025
9532.71	0.03091	0.06909	0.07692	0.05024	0.02164
9536.77	0.04945	0.10203	0.10831	0.07944	0.04254
9540.72	0.08453	0.17641	0.19149	0.12483	0.0748
9541.72	0.0984	0.2085	0.21927	0.14974	0.08403
9542.75	0.11318	0.23586	0.25105	0.17313	0.10007
9543.71	0.12912	0.27047	0.28577	0.19685	0.11519
9544.72	0.15295	0.29676	0.32523	0.23029	0.13422
9545.76	0.18663	0.33693	0.37283	0.2672	0.16039
9546.75	0.2186	0.38796	0.42983	0.31453	0.18851
9547.78	0.26123	0.45312	0.50634	0.36425	0.22055
9548.78	0.31904	0.53491	0.60076	0.4413	0.26502
9549.77	0.39196	0.64019	0.72775	0.54009	0.32275
9550.77	0.48829	0.78126	0.91502	0.65982	0.39016
9551.78	0.62466	0.98058	1.15259	0.80957	0.48057
9552.73	0.79937	1.2247	1.48434	1.01924	0.60203
9553.76	1.0617	1.60418	1.90039	1.29346	0.76622
9554.78	1.42385	2.08312	2.36894	1.65039	0.97707
9555.76	1.88234	2.56003	2.84699	2.03563	1.27599
9556.74	2.43253	3.08704	3.24539	2.52974	1.65176
9557.74	3.05307	3.54018	3.5664	3.06215	2.11446
9558.74	3.67087	3.79781	3.67289	3.51932	2.68593
9559.78	4.19588	3.90094	3.61946	3.89402	3.46147
9560.75	4.47539	3.72145	3.41748	4.02972	4.10558
9561.74	4.53314	3.42527	3.09083	3.95617	4.70975
9562.78	4.3681	3.01403	2.70372	3.7104	4.99346
9563.71	4.09322	2.61442	2.36871	3.3866	4.79691
9564.77	3.72266	2.23893	2.06857	3.00375	4.28861
9565.71	3.39872	1.98824	1.86941	2.69886	3.75345
9566.78	3.08327	1.79499	1.70142	2.43791	3.25108
9567.77	2.88662	1.64926	1.58999	2.23479	2.87806
9568.78	2.73027	1.56408	1.53475	2.07208	2.5502
9569.74	2.60852	1.50996	1.48047	1.96286	2.3202
9570.74	2.48217	1.48075	1.45269	1.87262	2.14669
9571.77	2.36815	1.46149	1.44086	1.80932	2.00105
9572.74	2.26112	1.45372	1.43891	1.76616	1.91629
9573.72	2.1571	1.44672	1.43671	1.727	1.85441
9574.71	2.07259	1.44228	1.43433	1.69836	1.80672
9575.74	2.00395	1.44934	1.43122	1.67543	1.78129
9576.78	1.95137	1.44209	1.4358	1.65733	1.76562
9577.75	1.9164	1.43568	1.42473	1.64212	1.75032
9578.78	1.88988	1.4336	1.41937	1.62898	1.73579
9579.71	1.86907	1.42626	1.42419	1.61908	1.72357
9580.75	1.84493	1.42798	1.43924	1.61034	1.70555
9581.78	1.83613	1.44448	1.45579	1.60376	1.68828
9582.75	1.82809	1.45691	1.46238	1.60238	1.67706
9583.72	1.82443	1.47629	1.48522	1.60507	1.67142
9584.71	1.82677	1.46809	1.49079	1.60722	1.67177
9585.75	1.83061	1.50385	1.50531	1.61844	1.67503
9586.73	1.83626	1.52057	1.53807	1.62926	1.68928
9587.79	1.84966	1.53478	1.56542	1.64388	1.70876
9588.74	1.86174	1.57076	1.60094	1.66264	1.72989
9589.72	1.87311	1.60908	1.6316	1.68358	1.75283
9590.73	1.88501	1.64058	1.66504	1.71042	1.77986
9591.72	1.90183	1.6664	1.70108	1.73972	1.80773
9592.75	1.91659	1.7189	1.7392	1.7726	1.83816
9593.77	1.93162	1.73602	1.77783	1.80466	1.8706
9594.78	1.95246	1.75681	1.81074	1.83904	1.90869
9595.71	1.97165	1.8193	1.84282	1.86726	1.94279
9596.77	1.99855	1.86803	1.87988	1.90283	1.98295
9597.79	2.02593	1.89416	1.90473	1.93716	2.02451
9598.73	2.05566	1.92035	1.94448	1.97215	2.0657
9599.75	2.08066	1.96909	1.96218	1.99949	2.10419
9600.76	2.10214	1.95707	1.98322	2.02507	2.14145
9601.74	2.12506	2.00168	2.00114	2.04793	2.17433
9602.73	2.14179	2.01141	2.01029	2.06604	2.20065
9603.77	2.15822	2.02494	2.02137	2.07772	2.21742
9604.74	2.15549	2.03591	2.02801	2.08543	2.22954
9605.71	2.14244	2.04755	2.03616	2.08718	2.2329
9606.71	2.12758	2.04349	2.04029	2.08555	2.22927
9607.75	2.11132	2.04868	2.03537	2.07906	2.21778
9608.73	2.0894	2.04207	2.01913	2.07429	2.2034
9609.71	2.06175	2.03477	2.01489	2.06963	2.18324
9610.78	2.03518	2.02613	2.00963	2.05285	2.16005
9612.78	1.99655	2.01977	1.98632	2.02479	2.10633
9614.78	1.95499	1.982	1.96581	1.99833	2.05301
9618.74	1.93754	1.94297	1.92633	1.93784	1.95763
9620.72	1.92764	1.943	1.91631	1.92632	1.92241

## Sheet: Fig. 2h
R (Å)	|FT(k3χ(k))| (a.u.)
	HfS2	HfS0.73O0.96	HfS0.52O1.09	HfS0.31O1.48	HfO2
0	0.09241	0.06466	0.3022	0.14159	0.03664
0.03068	0.09097	0.09156	0.29899	0.13021	0.01475
0.06136	0.08673	0.12308	0.28992	0.11796	0.01103
0.09204	0.07993	0.1553	0.27669	0.10869	0.03565
0.12272	0.07097	0.18651	0.2622	0.10637	0.05535
0.1534	0.06056	0.21567	0.25044	0.1126	0.06649
0.18408	0.04991	0.24192	0.24579	0.12528	0.06689
0.21476	0.04127	0.26451	0.25146	0.14038	0.0565
0.24544	0.03811	0.2827	0.26789	0.1542	0.03902
0.27612	0.0427	0.29583	0.29253	0.16408	0.03016
0.3068	0.05313	0.30325	0.3213	0.16844	0.049
0.33748	0.06612	0.30445	0.34997	0.16673	0.07651
0.36816	0.07949	0.29906	0.37491	0.15943	0.09889
0.39884	0.09191	0.28695	0.39329	0.14828	0.10971
0.42951	0.10251	0.26831	0.40313	0.13652	0.10564
0.46019	0.11067	0.24392	0.40334	0.12886	0.08733
0.49087	0.11594	0.21553	0.39384	0.13004	0.06559
0.52155	0.11801	0.18669	0.37579	0.14166	0.07497
0.55223	0.11668	0.1642	0.35202	0.16094	0.12523
0.58291	0.1119	0.15848	0.32762	0.18307	0.18993
0.61359	0.10369	0.17747	0.31038	0.20364	0.25407
0.64427	0.09222	0.21871	0.30971	0.21931	0.30899
0.67495	0.07773	0.27423	0.33234	0.22797	0.34944
0.70563	0.06058	0.33727	0.37815	0.22877	0.37412
0.73631	0.04138	0.40328	0.44127	0.22242	0.38688
0.76699	0.02195	0.46898	0.5143	0.21181	0.3973
0.79767	0.01641	0.53179	0.59068	0.20279	0.41847
0.82835	0.0366	0.58962	0.66507	0.20408	0.46031
0.85903	0.06273	0.64076	0.73323	0.2237	0.52291
0.88971	0.09105	0.68394	0.79179	0.2636	0.59732
0.92039	0.121	0.7184	0.83823	0.31948	0.67158
0.95107	0.15245	0.744	0.87089	0.38519	0.73588
0.98175	0.18535	0.76139	0.88908	0.45531	0.78541
1.01243	0.21961	0.77211	0.89321	0.52568	0.82181
1.04311	0.25504	0.77873	0.88506	0.59341	0.8533
1.07379	0.29129	0.78488	0.86795	0.6568	0.8926
1.10447	0.32783	0.79505	0.84702	0.71547	0.95173
1.13515	0.3639	0.81409	0.82924	0.77036	1.03571
1.16583	0.39857	0.84633	0.82283	0.82371	1.13988
1.19651	0.43069	0.89463	0.83583	0.87875	1.25266
1.22718	0.45903	0.95974	0.87375	0.93917	1.36107
1.25786	0.48227	1.04023	0.93781	1.00836	1.45539
1.28854	0.49914	1.13306	1.02488	1.0885	1.53225
1.31922	0.50857	1.23423	1.12898	1.18005	1.59591
1.3499	0.50979	1.33938	1.2431	1.28151	1.65753
1.38058	0.50265	1.44424	1.3604	1.3897	1.73165
1.41126	0.48798	1.54482	1.47473	1.50022	1.83026
1.44194	0.46808	1.63758	1.58084	1.60801	1.9568
1.47262	0.4476	1.71952	1.67438	1.70785	2.10383
1.5033	0.43424	1.78826	1.75196	1.79475	2.25541
1.53398	0.43847	1.84206	1.81108	1.86433	2.39207
1.56466	0.47045	1.87987	1.85015	1.91303	2.49563
1.59534	0.53516	1.90137	1.86849	1.9383	2.55246
1.62602	0.63089	1.90692	1.86636	1.93876	2.55539
1.6567	0.7521	1.89761	1.84483	1.91427	2.50426
1.68738	0.89252	1.87514	1.80587	1.86592	2.40556
1.71806	1.0464	1.84174	1.75218	1.79606	2.27103
1.74874	1.20865	1.80008	1.68713	1.70817	2.11529
1.77942	1.37465	1.75304	1.61457	1.60673	1.95281
1.8101	1.54011	1.70348	1.53866	1.49704	1.79451
1.84078	1.701	1.65394	1.46351	1.38486	1.64524
1.87146	1.8535	1.60643	1.39282	1.276	1.50327
1.90214	1.99411	1.56206	1.32941	1.17574	1.3626
1.93282	2.11961	1.521	1.2748	1.08804	1.21692
1.9635	2.22718	1.48236	1.22897	1.0148	1.06379
1.99418	2.31443	1.44439	1.1903	0.95536	0.9074
2.02485	2.37947	1.40472	1.15594	0.90666	0.75983
2.05553	2.42095	1.3607	1.12228	0.86396	0.63982
2.08621	2.43811	1.3097	1.08559	0.82203	0.56547
2.11689	2.43075	1.24944	1.04251	0.77618	0.53882
2.14757	2.39929	1.1782	0.99039	0.72291	0.53824
2.17825	2.34473	1.09493	0.92754	0.66026	0.53361
2.20893	2.26859	0.99935	0.8533	0.58772	0.50284
2.23961	2.17292	0.89198	0.76809	0.50612	0.43608
2.27029	2.06017	0.77411	0.67343	0.41743	0.33412
2.30097	1.93318	0.64788	0.57211	0.32468	0.20807
2.33165	1.79505	0.51641	0.46859	0.23225	0.09965
2.36233	1.64906	0.38443	0.3702	0.14824	0.15322
2.39301	1.49861	0.26094	0.28996	0.09644	0.27782
2.42369	1.34708	0.17096	0.24898	0.11625	0.38489
2.45437	1.19777	0.17101	0.26254	0.17489	0.4552
2.48505	1.05379	0.2505	0.31625	0.23589	0.48182
2.51573	0.918	0.3486	0.38468	0.28944	0.4674
2.54641	0.79291	0.44202	0.45175	0.33278	0.42771
2.57709	0.6806	0.52282	0.50904	0.36537	0.39789
2.60777	0.58259	0.58722	0.55195	0.38779	0.42486
2.63845	0.49974	0.63304	0.57787	0.40136	0.52282
2.66913	0.43214	0.65914	0.58545	0.40791	0.66092
2.69981	0.37901	0.66521	0.57433	0.4095	0.80232
2.73049	0.33887	0.65168	0.54499	0.40816	0.92004
2.76117	0.30994	0.61972	0.49875	0.40561	0.99606
2.79185	0.29071	0.57129	0.43781	0.40299	1.02013
2.82252	0.28044	0.50926	0.36554	0.40068	0.98993
2.8532	0.2792	0.43771	0.28734	0.39841	0.91229
2.88388	0.2875	0.36275	0.21375	0.39536	0.806
2.91456	0.30553	0.29445	0.16868	0.39042	0.70675
2.94524	0.33272	0.24961	0.18419	0.38253	0.66719
2.97592	0.36764	0.24748	0.24993	0.37078	0.72584
3.0066	0.40837	0.2891	0.33417	0.35463	0.86585
3.03728	0.45282	0.35591	0.42042	0.33389	1.03992
3.06796	0.49895	0.43078	0.50109	0.30872	1.20858
3.09864	0.54488	0.50368	0.5719	0.27962	1.34634
3.12932	0.5889	0.56884	0.63003	0.24737	1.43792
3.16	0.62952	0.6227	0.67359	0.21293	1.47546
3.19068	0.66541	0.66305	0.70138	0.17743	1.45699
3.22136	0.69541	0.68854	0.71285	0.14216	1.38535
3.25204	0.71853	0.69856	0.70802	0.1086	1.26731
3.28272	0.73395	0.6931	0.68747	0.07883	1.11266
3.3134	0.74098	0.67272	0.65225	0.05635	0.93354
3.34408	0.73911	0.63844	0.60385	0.04689	0.74431
3.37476	0.72802	0.5917	0.54415	0.05184	0.56276
3.40544	0.70754	0.53426	0.47531	0.06338	0.41498
3.43612	0.67772	0.46817	0.3997	0.07486	0.34095
3.4668	0.63884	0.39567	0.31983	0.08349	0.36357
3.49748	0.59141	0.31907	0.23825	0.08819	0.44349
3.52816	0.53627	0.24076	0.15747	0.08862	0.53383
3.55884	0.47461	0.16307	0.07989	0.08482	0.61236
3.58952	0.4082	0.08835	0.00883	0.07715	0.67063
3.62019	0.33975	0.02093	0.05775	0.06627	0.70598
3.65087	0.27387	0.0483	0.1138	0.05348	0.7184
3.68155	0.2192	0.10352	0.15979	0.04141	0.70929
3.71223	0.19084	0.15031	0.19482	0.03577	0.68085
3.74291	0.20237	0.18744	0.21839	0.04223	0.63579
3.77359	0.24781	0.21442	0.23047	0.05766	0.57716
3.80427	0.31061	0.23117	0.23136	0.07648	0.50826
3.83495	0.37929	0.23799	0.22178	0.09568	0.43255
3.86563	0.44772	0.2355	0.20276	0.11366	0.35362
3.89631	0.51244	0.22464	0.17567	0.1294	0.27532
3.92699	0.57123	0.20661	0.14223	0.14219	0.20205
3.95767	0.62258	0.18292	0.10466	0.15159	0.14009
3.98835	0.66544	0.15537	0.06679	0.15734	0.10059
4.01903	0.69911	0.12623	0.04084	0.15944	0.09594
4.04971	0.72317	0.09867	0.05379	0.15809	0.11574
4.08039	0.73748	0.07767	0.08857	0.15369	0.13946
4.11107	0.74213	0.0699	0.1253	0.14683	0.15762
4.14175	0.73744	0.07726	0.15894	0.13827	0.16763
4.17243	0.72392	0.09304	0.18746	0.12885	0.16968
4.20311	0.70224	0.11025	0.2097	0.11946	0.16544
4.23379	0.67322	0.12502	0.22495	0.1109	0.15729
4.26447	0.63778	0.13545	0.23287	0.10375	0.14778
4.29515	0.59693	0.14057	0.23345	0.09821	0.13874
4.32583	0.55175	0.13997	0.227	0.09405	0.1306
4.35651	0.50333	0.13361	0.21418	0.09072	0.12217
4.38719	0.45277	0.12172	0.19597	0.08749	0.11134
4.41786	0.40117	0.10475	0.17383	0.08366	0.0961
4.44854	0.3496	0.08333	0.14981	0.07872	0.07556
4.47922	0.29912	0.05824	0.12697	0.07236	0.05128
4.5099	0.25081	0.03048	0.10989	0.06453	0.03369
4.54058	0.20586	0.00559	0.10396	0.05539	0.04775
4.57126	0.16573	0.03141	0.11167	0.04529	0.08111
4.60194	0.13249	0.06215	0.12985	0.03484	0.11708
4.63262	0.10906	0.09223	0.1532	0.02512	0.14993
4.6633	0.09854	0.12072	0.17765	0.01843	0.17643
4.69398	0.10116	0.14686	0.20064	0.01823	0.19451
4.72466	0.11298	0.17003	0.2206	0.02377	0.20318
4.75534	0.1292	0.18974	0.23659	0.03106	0.20259
4.78602	0.14668	0.20564	0.24804	0.03804	0.19409
4.8167	0.16382	0.21752	0.25471	0.0439	0.18017
4.84738	0.17989	0.2253	0.25658	0.04835	0.16423
4.87806	0.19461	0.22904	0.25383	0.05131	0.14999
4.90874	0.2079	0.22892	0.24683	0.05283	0.14026
4.93942	0.21977	0.22524	0.23607	0.05305	0.13554
4.9701	0.23027	0.2184	0.22216	0.0522	0.13366
5.00078	0.23948	0.20889	0.20581	0.05051	0.13117
5.03146	0.24744	0.19724	0.1878	0.04825	0.12507
5.06214	0.25421	0.1841	0.16896	0.04566	0.11365
5.09282	0.25985	0.17011	0.15018	0.04297	0.09661
5.1235	0.26445	0.15599	0.13241	0.04034	0.07483
5.15418	0.26807	0.14245	0.11661	0.03787	0.05017
5.18486	0.27081	0.13019	0.10375	0.03561	0.02603
5.21553	0.27279	0.11988	0.09459	0.03354	0.01585
5.24621	0.27407	0.112	0.08952	0.03162	0.03111
5.27689	0.27474	0.10677	0.08824	0.02978	0.04758
5.30757	0.27479	0.10408	0.08995	0.02795	0.05938
5.33825	0.27417	0.1035	0.0936	0.02608	0.06572
5.36893	0.27275	0.10438	0.0983	0.0241	0.06722
5.39961	0.2703	0.10604	0.10343	0.02198	0.06565
5.43029	0.26655	0.1079	0.10865	0.01967	0.06379
5.46097	0.26115	0.10948	0.11382	0.01715	0.06478
5.49165	0.25373	0.11046	0.11894	0.0144	0.07048
5.52233	0.24392	0.11066	0.12404	0.01146	0.08037
5.55301	0.23139	0.11	0.12919	0.00848	0.09254
5.58369	0.21588	0.1085	0.13443	0.00596	0.10516
5.61437	0.19719	0.10627	0.13975	0.00536	0.11702
5.64505	0.17527	0.10351	0.1451	0.00757	0.12751
5.67573	0.15017	0.1005	0.15036	0.01117	0.13632
5.70641	0.12211	0.09759	0.15542	0.01521	0.1433
5.73709	0.09152	0.09521	0.16013	0.01934	0.14823
5.76777	0.05929	0.09381	0.16431	0.02337	0.15076
5.79845	0.02884	0.09381	0.16783	0.02716	0.15053
5.82913	0.02648	0.09554	0.17054	0.03058	0.14718
5.85981	0.05764	0.09911	0.17233	0.03355	0.14057
5.89049	0.09316	0.10446	0.1731	0.03599	0.13081
5.92117	0.12854	0.11132	0.17276	0.03785	0.11835
5.95185	0.16241	0.11934	0.17128	0.03911	0.10393
5.98253	0.19382	0.12811	0.16861	0.03976	0.08853
6.0132	0.22199	0.13723	0.16475	0.03983	0.0732
