# Supplementary material for: Ultrathin transition metal oxychalcogenide catalysts for oxygen evolution in acidic media
Source: Nat Synth. 2025 Jan 2;4(3):327–35. doi: 10.1038/s44160-024-00694-3 (PMC11903303; doi:10.1038/s44160-024-00694-3)
Supplement: Supplementary file 4 — Numerical data used to generate graphs of Fig. 3. [file 44160_2024_694_MOESM4_ESM.xlsx]

## Sheet: Fig. 3a
Voltage (V)		Current (A)
		HfS2		HfS1.64O0.28		HfS1.29O0.57		HfS0.73O0.96		HfS0.52O1.09		HfS0.31O1.48		HfO2
0		1.66195e-11		1.79398e-12		9.27028e-14		7.89319e-14		8.30804e-14		7.50035e-14		5.39853e-14
0.1		3.42116e-08		4.17681e-09		2.83729e-10		8.50523e-11		1.37506e-11		7.163e-13		2.02625e-13
0.2		6.71929e-08		8.37946e-09		5.70596e-10		1.80598e-10		2.71462e-11		1.13951e-12		2.77641e-13
0.3		1.00333e-07		1.26175e-08		8.14902e-10		2.71727e-10		4.14709e-11		1.57939e-12		3.01225e-13
0.4		1.34132e-07		1.6921e-08		1.09897e-09		3.69935e-10		5.60582e-11		2.02938e-12		3.39032e-13
0.5		1.67254e-07		2.12801e-08		1.39711e-09		4.66847e-10		6.98823e-11		2.37067e-12		3.51339e-13
0.6		2.00992e-07		2.57133e-08		1.68332e-09		5.63438e-10		8.34185e-11		2.76154e-12		3.84695e-13
0.7		2.34845e-07		3.01952e-08		1.98391e-09		6.57448e-10		9.65868e-11		3.11154e-12		4.06044e-13
0.8		2.68368e-07		3.47555e-08		2.27264e-09		7.53757e-10		1.10157e-10		3.48606e-12		4.19038e-13
0.9		3.01516e-07		3.93387e-08		2.57577e-09		8.53241e-10		1.24112e-10		3.80618e-12		4.43763e-13
1		3.35327e-07		4.40354e-08		2.87141e-09		9.54588e-10		1.38503e-10		4.15027e-12		4.53834e-13

## Sheet: Fig. 3b
Voltage (V)		Current (A)
		TaS2		TaS1.65O0.24		TaS1.49O0.50		TaS1.08O0.75		TaS0.74O1.32		TaS0.51O1.86		Ta2O5
0		6.00348e-06		2.36606e-06		6.58717e-07		8.01315e-10		1.25848e-12		8.30577e-14		3.44037e-14
0.1		0.00729		0.00112		8.8489e-05		5.92002e-07		5.93233e-10		1.37217e-11		5.46493e-13
0.2		0.01457		0.00225		0.000177337		1.26805e-06		1.07055e-09		2.72625e-11		6.29521e-13
0.3		0.02184		0.00337		0.000266988		2.03562e-06		1.88153e-09		4.14473e-11		7.42848e-13
0.4		0.0291		0.00449		0.000357703		2.91874e-06		2.86438e-09		5.63156e-11		8.07737e-13
0.5		0.03637		0.00561		0.000449541		3.89363e-06		4.2724e-09		6.97493e-11		8.77369e-13
0.6		0.04364		0.00673		0.000542715		4.69677e-06		6.00941e-09		8.39167e-11		9.38422e-13
0.7		0.05091		0.00784		0.000637385		6.04571e-06		8.32823e-09		9.76974e-11		1.00085e-12
0.8		0.05822		0.00895		0.000733556		7.51936e-06		1.10172e-08		1.11057e-10		1.04356e-12
0.9		0.06554		0.01005		0.000831662		9.22088e-06		1.41303e-08		1.24672e-10		1.09017e-12
1		0.07286		0.01117		0.000931364		1.1016e-05		1.84698e-08		1.38595e-10		1.12254e-12

## Sheet: Fig. 3c
Hf				Ta
Oxygen content (%)	Resistivity (Ω m)	s.d.		Oxygen content (%)	Resistivity (Ω m)	s.d.
0	223.9	100		0	0.00049408	0.0003
14.6	909.1	600		12.7	0.00492	0.0035
30.6	6272	4300		25.1	0.03221	0.024
56.8	99520	72000		41	3	2.1
67.7	794200	590000		64.1	1083	870
82.7	26500000	16000000		78.5	721500	600000
100	242400000	140000000		100	89090000	49000000

## Sheet: Fig. 3d
Wavelength (nm)		Absorbance (a.u.)
		HfS2		HfS0.52O1.09		HfS0.31O1.48		HfO2
700		0.00869		0.00699		0.00695		0.00596
699		0.00823		0.00693		0.00685		0.00673
698		0.00889		0.0069		0.00681		0.00755
697		0.00791		0.00691		0.00676		0.00837
696		0.00891		0.00694		0.00679		0.00918
695		0.00849		0.00703		0.00679		0.01
694		0.00856		0.007		0.00688		0.01078
693		0.00824		0.00699		0.00676		0.01162
692		0.00788		0.00705		0.00659		0.0124
691		0.00882		0.00694		0.00664		0.01325
690		0.009		0.00721		0.00689		0.01412
689		0.00847		0.00708		0.00671		0.01495
688		0.00784		0.00714		0.00672		0.01579
687		0.00821		0.00717		0.00679		0.01664
686		0.00904		0.00714		0.00667		0.01749
685		0.00859		0.00719		0.00663		0.01836
684		0.00908		0.00698		0.00647		0.01924
683		0.01008		0.00724		0.00664		0.0201
682		0.01223		0.00739		0.0067		0.02093
681		0.0145		0.00728		0.00655		0.02184
680		0.01745		0.00752		0.00656		0.02274
679		0.02011		0.00731		0.00645		0.02357
678		0.02289		0.00751		0.0065		0.02443
677		0.02533		0.00774		0.00664		0.02528
676		0.02729		0.00761		0.00647		0.02616
675		0.03062		0.00759		0.0064		0.02699
674		0.03321		0.00772		0.00647		0.02783
673		0.03644		0.00763		0.00637		0.02867
672		0.03945		0.00787		0.0064		0.02951
671		0.04205		0.00771		0.00649		0.03034
670		0.04509		0.00778		0.00641		0.03115
669		0.04791		0.00786		0.00636		0.03195
668		0.05106		0.00774		0.00638		0.03284
667		0.0543		0.00787		0.00626		0.03359
666		0.05774		0.0079		0.00642		0.03448
665		0.06162		0.00784		0.00627		0.03528
664		0.06547		0.00802		0.00632		0.03615
663		0.06912		0.0079		0.00625		0.03694
662		0.07299		0.008		0.00628		0.03776
661		0.07674		0.00801		0.00625		0.03858
660		0.08026		0.00806		0.00636		0.03943
659		0.08428		0.008		0.00611		0.04025
658		0.08778		0.00822		0.00633		0.04107
657		0.0907		0.00813		0.00623		0.04188
656		0.09476		0.00815		0.00623		0.0427
655		0.09907		0.0082		0.00625		0.04349
654		0.10249		0.00825		0.00629		0.04431
653		0.10725		0.00832		0.00627		0.04515
652		0.11064		0.00835		0.00625		0.046
651		0.1151		0.00852		0.00626		0.04682
650		0.119		0.00835		0.00626		0.04767
649		0.12307		0.00851		0.00624		0.0485
648		0.12681		0.00856		0.00628		0.04934
647		0.13084		0.00875		0.00633		0.05009
646		0.13501		0.00869		0.00623		0.05099
645		0.13959		0.00876		0.00625		0.05181
644		0.14409		0.00899		0.00661		0.05269
643		0.14754		0.00883		0.00616		0.05349
642		0.15209		0.00891		0.00627		0.05434
641		0.15501		0.00892		0.00625		0.05517
640		0.15949		0.00922		0.00648		0.05597
639		0.16333		0.00911		0.00635		0.05684
638		0.16698		0.00915		0.00638		0.0577
637		0.17031		0.00904		0.00618		0.05855
636		0.17406		0.00949		0.00661		0.0594
635		0.17879		0.00931		0.00635		0.06023
634		0.18229		0.00952		0.00637		0.0611
633		0.188		0.00941		0.00635		0.06192
632		0.19196		0.00947		0.00638		0.0628
631		0.19595		0.00941		0.00627		0.06361
630		0.19975		0.00968		0.0065		0.06449
629		0.20504		0.00963		0.00635		0.06536
628		0.21055		0.00968		0.00642		0.06616
627		0.21514		0.00971		0.00639		0.06704
626		0.21993		0.00981		0.00642		0.06788
625		0.22416		0.00982		0.00655		0.06873
624		0.23009		0.00986		0.00632		0.06957
623		0.23572		0.00991		0.00639		0.07043
622		0.24051		0.00988		0.00641		0.07129
621		0.24428		0.00997		0.00647		0.07214
620		0.25026		0.00999		0.00645		0.07297
619		0.25515		0.00991		0.00634		0.07386
618		0.26082		0.01002		0.00642		0.07472
617		0.26408		0.01003		0.00654		0.07553
616		0.2693		0.01005		0.00639		0.07638
615		0.27491		0.01014		0.00645		0.07724
614		0.27868		0.01031		0.00664		0.0781
613		0.28404		0.01018		0.00647		0.07893
612		0.28874		0.01019		0.00646		0.07974
611		0.29439		0.01034		0.00654		0.08051
610		0.30005		0.01031		0.00652		0.08131
609		0.30553		0.01041		0.00651		0.0821
608		0.31026		0.01038		0.00647		0.08297
607		0.31476		0.01042		0.00654		0.08371
606		0.31957		0.01061		0.00657		0.08449
605		0.32521		0.0106		0.00651		0.08525
604		0.33174		0.01071		0.00655		0.08606
603		0.33778		0.01072		0.00652		0.08683
602		0.34311		0.01088		0.00663		0.08763
601		0.34807		0.01104		0.00663		0.08841
600		0.35423		0.01115		0.0067		0.08918
599		0.35964		0.0114		0.00687		0.08995
598		0.36516		0.01132		0.00669		0.09072
597		0.37164		0.01155		0.00683		0.09151
596		0.37632		0.01184		0.00701		0.09233
595		0.38308		0.01184		0.00686		0.09312
594		0.38802		0.01199		0.00699		0.09389
593		0.39482		0.01232		0.00719		0.09464
592		0.4021		0.01219		0.00693		0.09553
591		0.40949		0.01241		0.00698		0.09636
590		0.4159		0.01255		0.00706		0.09719
589		0.42078		0.01264		0.00703		0.098
588		0.42913		0.01293		0.00717		0.09883
587		0.43527		0.01316		0.00724		0.09966
586		0.44271		0.0133		0.00739		0.10048
585		0.44973		0.01346		0.00734		0.10126
584		0.45723		0.01362		0.00731		0.10213
583		0.46444		0.01383		0.00758		0.1029
582		0.4726		0.01398		0.00748		0.10376
581		0.47971		0.01412		0.0075		0.1046
580		0.48733		0.0143		0.00754		0.10543
579		0.49515		0.01449		0.00762		0.10633
578		0.5035		0.01463		0.0077		0.10714
577		0.51076		0.0148		0.00776		0.10797
576		0.51879		0.015		0.00769		0.10881
575		0.52747		0.01511		0.00792		0.10961
574		0.53489		0.01525		0.00789		0.11046
573		0.54337		0.01546		0.00805		0.11131
572		0.55043		0.01572		0.00794		0.11215
571		0.55914		0.01584		0.00789		0.11297
570		0.56641		0.01605		0.00794		0.11378
569		0.57399		0.01626		0.00803		0.11449
568		0.58135		0.01651		0.00812		0.11536
567		0.59037		0.01664		0.00809		0.11621
566		0.59866		0.01676		0.00815		0.11708
565		0.60715		0.01692		0.0082		0.11794
564		0.61504		0.01692		0.00811		0.11875
563		0.62364		0.01739		0.00835		0.1196
562		0.63342		0.01743		0.00827		0.12048
561		0.64005		0.01764		0.00845		0.1213
560		0.64805		0.01778		0.00849		0.12219
559		0.6574		0.01791		0.00839		0.12301
558		0.66524		0.01812		0.00851		0.12384
557		0.67194		0.01817		0.00842		0.12474
556		0.67901		0.01853		0.00867		0.12561
555		0.68656		0.01872		0.00873		0.12645
554		0.69503		0.01885		0.00877		0.12732
553		0.7035		0.01906		0.00885		0.12817
552		0.71185		0.01925		0.0087		0.12903
551		0.72042		0.0194		0.00873		0.12985
550		0.72815		0.01966		0.00894		0.13074
549		0.73586		0.01987		0.00899		0.13163
548		0.74278		0.02008		0.00906		0.13245
547		0.75136		0.02032		0.00911		0.13331
546		0.7586		0.02056		0.00918		0.13421
545		0.76908		0.02072		0.00921		0.13509
544		0.77792		0.02095		0.00932		0.13595
543		0.78774		0.0211		0.00928		0.13679
542		0.79686		0.02123		0.00935		0.13763
541		0.80526		0.02173		0.00968		0.13851
540		0.81344		0.02204		0.00949		0.13933
539		0.82204		0.02215		0.00969		0.14019
538		0.83016		0.02242		0.00977		0.14102
537		0.84075		0.02264		0.0098		0.14189
536		0.85048		0.02295		0.00996		0.14272
535		0.85836		0.02327		0.01005		0.14358
534		0.86766		0.02353		0.01008		0.14441
533		0.87645		0.02388		0.0102		0.14521
532		0.88841		0.02419		0.01031		0.14615
531		0.89442		0.02463		0.01045		0.14697
530		0.90682		0.02492		0.01053		0.14782
529		0.91835		0.02529		0.01083		0.14868
528		0.92965		0.0257		0.01066		0.14952
527		0.94211		0.02598		0.01082		0.15037
526		0.94936		0.0265		0.01107		0.15124
525		0.96322		0.02696		0.01123		0.15212
524		0.97428		0.02737		0.01134		0.15304
523		0.98804		0.0279		0.01153		0.15387
522		0.99979		0.02848		0.0117		0.15471
521		1.01271		0.02899		0.01179		0.15547
520		1.02296		0.02942		0.01191		0.15634
519		1.03706		0.03003		0.01219		0.15715
518		1.04704		0.03038		0.01232		0.15801
517		1.05983		0.03097		0.01248		0.1588
516		1.07046		0.03156		0.01266		0.15969
515		1.08249		0.03219		0.01286		0.16053
514		1.09786		0.03284		0.01301		0.16136
513		1.1069		0.03351		0.0133		0.16217
512		1.11806		0.03414		0.01349		0.16304
511		1.12903		0.03487		0.01378		0.16393
510		1.14132		0.03561		0.01395		0.16473
509		1.15086		0.03634		0.01426		0.16556
508		1.16233		0.03709		0.01447		0.16639
507		1.17674		0.03798		0.01499		0.16721
506		1.18903		0.03886		0.01498		0.16805
505		1.20108		0.03982		0.01542		0.16886
504		1.2161		0.04073		0.01579		0.16969
503		1.22948		0.0416		0.01609		0.1705
502		1.24331		0.0425		0.0165		0.17136
501		1.25617		0.04359		0.01674		0.17226
500		1.27153		0.04469		0.01724		0.17307
499		1.2847		0.04579		0.01761		0.17373
498		1.29962		0.04692		0.01803		0.17467
497		1.31286		0.04806		0.01838		0.17547
496		1.3271		0.04939		0.01894		0.17631
495		1.33975		0.0506		0.01961		0.1771
494		1.35401		0.05197		0.01985		0.17795
493		1.36585		0.05331		0.02035		0.17878
492		1.38038		0.0547		0.021		0.17959
491		1.3947		0.05625		0.02155		0.1804
490		1.40758		0.05759		0.02234		0.18117
489		1.42027		0.05924		0.02258		0.18198
488		1.43433		0.06105		0.02355		0.1828
487		1.4535		0.0626		0.0241		0.18361
486		1.46631		0.06439		0.02495		0.18442
485		1.48361		0.06617		0.0255		0.1852
484		1.50054		0.068		0.02635		0.18599
483		1.51601		0.06994		0.02715		0.18686
482		1.53361		0.07188		0.02785		0.18764
481		1.55196		0.07402		0.0289		0.18843
480		1.57022		0.07608		0.02975		0.18924
479		1.58854		0.0783		0.03067		0.19002
478		1.60787		0.08052		0.03172		0.19084
477		1.63069		0.08294		0.03252		0.1916
476		1.65217		0.08544		0.03358		0.19236
475		1.66999		0.08786		0.03467		0.19317
474		1.69068		0.09066		0.03601		0.19396
473		1.71063		0.09333		0.0371		0.19471
472		1.73108		0.09611		0.03831		0.19559
471		1.75268		0.09904		0.03959		0.19643
470		1.77285		0.10217		0.04101		0.19716
469		1.79392		0.10551		0.0424		0.19797
468		1.82133		0.10867		0.04372		0.1987
467		1.8402		0.112		0.04504		0.1995
466		1.85837		0.11558		0.04677		0.20041
465		1.8789		0.11925		0.04849		0.20097
464		1.90142		0.12304		0.05014		0.20168
463		1.92153		0.12693		0.05177		0.20247
462		1.94263		0.13124		0.05377		0.20323
461		1.96947		0.13559		0.0555		0.204
460		1.99049		0.1398		0.05748		0.20473
459		2.01228		0.14471		0.05956		0.20562
458		2.03749		0.14985		0.06165		0.20627
457		2.06037		0.15456		0.06385		0.207
456		2.08074		0.16		0.06613		0.20774
455		2.10617		0.16566		0.06868		0.20845
454		2.13002		0.17134		0.07095		0.20921
453		2.154		0.17736		0.07347		0.21003
452		2.1801		0.1837		0.07624		0.21076
451		2.2018		0.1904		0.07918		0.21154
450		2.22684		0.19729		0.08216		0.21218
449		2.25019		0.20435		0.08507		0.21304
448		2.27367		0.21183		0.08826		0.21364
447		2.296		0.21952		0.09142		0.21436
446		2.31692		0.22755		0.09483		0.21511
445		2.33513		0.23616		0.09852		0.21582
444		2.35412		0.24488		0.10228		0.21639
443		2.37553		0.25402		0.10597		0.21724
442		2.39148		0.26352		0.10999		0.21803
441		2.40806		0.27343		0.11395		0.21871
440		2.42098		0.28378		0.11829		0.2194
439		2.43691		0.2945		0.1228		0.2201
438		2.44502		0.30556		0.12752		0.22089
437		2.4566		0.31727		0.13228		0.22155
436		2.46388		0.32922		0.13735		0.22219
435		2.47035		0.34184		0.14259		0.22284
434		2.47619		0.35461		0.14795		0.22362
433		2.47577		0.36822		0.15351		0.22435
432		2.47676		0.38257		0.15966		0.22492
431		2.47966		0.39701		0.16553		0.22568
430		2.48014		0.4121		0.17171		0.22634
429		2.47773		0.42798		0.17835		0.22702
428		2.47642		0.44468		0.18534		0.22767
427		2.47793		0.46157		0.19226		0.22831
426		2.479		0.47931		0.19972		0.22916
425		2.48113		0.49774		0.20771		0.22971
424		2.48313		0.51666		0.21523		0.23032
423		2.4901		0.53603		0.22337		0.23099
422		2.49355		0.55619		0.23182		0.23157
421		2.49921		0.57697		0.24071		0.23228
420		2.50565		0.59855		0.24987		0.23308
419		2.51558		0.6204		0.25918		0.23349
418		2.52204		0.64314		0.26894		0.23415
417		2.53005		0.66647		0.2791		0.23489
416		2.53999		0.69018		0.28933		0.23542
415		2.54726		0.71451		0.30013		0.23606
414		2.55192		0.7396		0.31069		0.23675
413		2.56046		0.76496		0.32247		0.23723
412		2.5677		0.79084		0.33365		0.23795
411		2.57248		0.81729		0.3455		0.23864
410		2.58046		0.84427		0.35783		0.23925
409		2.58595		0.87179		0.37043		0.23977
408		2.589		0.8994		0.3832		0.24031
407		2.59438		0.92762		0.39638		0.2409
406		2.60093		0.95645		0.41023		0.24159
405		2.6035		0.98501		0.42345		0.24206
404		2.60893		1.01384		0.43766		0.24267
403		2.61535		1.04297		0.45195		0.24325
402		2.62678		1.07255		0.46669		0.24386
401		2.63555		1.10228		0.48155		0.24445
400		2.64343		1.13192		0.49635		0.24503
399		2.65092		1.16219		0.5119		0.24546
398		2.65947		1.192		0.52735		0.24604
397		2.66657		1.22215		0.54311		0.24661
396		2.67558		1.25242		0.55942		0.24711
395		2.68756		1.2825		0.57541		0.24749
394		2.69306		1.31294		0.59149		0.24797
393		2.70166		1.34344		0.60806		0.2485
392		2.71206		1.3733		0.62457		0.249
391		2.71821		1.40405		0.64155		0.24949
390		2.72302		1.43452		0.6584		0.24999
389		2.72815		1.46488		0.67538		0.25029
388		2.73368		1.49555		0.69323		0.25073
387		2.73795		1.52615		0.71045		0.25119
386		2.74092		1.55677		0.72826		0.25177
385		2.74228		1.58736		0.74595		0.25223
384		2.74439		1.61801		0.76417		0.25251
383		2.74621		1.64839		0.78203		0.25289
382		2.74721		1.67939		0.80069		0.25325
381		2.73816		1.71006		0.8192		0.25365
380		2.73418		1.74088		0.83776		0.25419
379		2.7333		1.77158		0.85643		0.25451
378		2.72434		1.80192		0.87524		0.25499
377		2.71551		1.83259		0.89431		0.25525
376		2.70344		1.86304		0.91337		0.25566
375		2.69123		1.89367		0.93259		0.25606
374		2.67558		1.92444		0.95242		0.25637
373		2.65796		1.95413		0.97142		0.2567
372		2.63662		1.98432		0.99134		0.25707
371		2.61397		2.01458		1.01103		0.25744
370		2.5856		2.04451		1.03109		0.25782
369		2.56461		2.07353		1.05121		0.25818
368		2.53699		2.10305		1.0717		0.2585
367		2.50874		2.1322		1.09217		0.25864
366		2.47526		2.16085		1.11294		0.25911
365		2.44496		2.18866		1.13374		0.25936
364		2.41273		2.21629		1.15527		0.25967
363		2.37949		2.24355		1.17648		0.26009
362		2.3459		2.26904		1.1979		0.26028
361		2.31743		2.29465		1.21972		0.26064
360		2.28317		2.3186		1.24083		0.26094
359		2.24559		2.34229		1.26259		0.26098
358		2.21677		2.36412		1.28392		0.26103
357		2.18541		2.38411		1.30556		0.26106
356		2.1469		2.40241		1.32688		0.26111
355		2.11657		2.41862		1.34828		0.26119
354		2.08309		2.43298		1.36829		0.2612
353		2.04624		2.4499		1.38865		0.26129
352		2.0093		2.46454		1.40846		0.26134
351		1.97757		2.47338		1.42757		0.26136
350		1.93971		2.47922		1.44627		0.26143
349		1.91805		2.48463		1.46703		0.26146
348		1.86482		2.48552		1.48436		0.26159
347		1.82925		2.48446		1.50007		0.26164
346		1.7969		2.48014		1.51493		0.26166
345		1.75962		2.47487		1.5289		0.26168
344		1.72206		2.46823		1.54173		0.26169
343		1.688		2.45886		1.55362		0.2617
342		1.65245		2.44755		1.56439		0.26171
341		1.61711		2.43364		1.57398		0.26174
340		1.57937		2.41868		1.58196		0.26176
339		1.54186		2.40437		1.58679		0.26201
338		1.49547		2.38605		1.59235		0.26215
337		1.46174		2.36631		1.59675		0.26248
336		1.42535		2.3473		1.6		0.26244
335		1.38992		2.32628		1.60243		0.26259
334		1.35023		2.30603		1.60381		0.26271
333		1.31875		2.28418		1.60441		0.26281
332		1.28263		2.26205		1.60391		0.26294
331		1.24308		2.24015		1.60298		0.26312
330		1.20656		2.21889		1.60096		0.26315
329		1.1709		2.1967		1.59871		0.26324
328		1.13919		2.17521		1.59642		0.2634
327		1.10236		2.15461		1.59299		0.26353
326		1.06472		2.13161		1.5884		0.26353
325		1.02355		2.10853		1.58286		0.26363
324		0.98981		2.08584		1.57664		0.26363
323		0.95765		2.06366		1.57063		0.26377
322		0.91712		2.04128		1.56445		0.26373
321		0.87937		2.02067		1.55801		0.26377
320		0.84161		1.99984		1.55142		0.26394
319		0.80826		1.97975		1.54439		0.26387
318		0.76887		1.95907		1.53721		0.26393
317		0.73256		1.93927		1.52983		0.26386
316		0.69688		1.91991		1.52241		0.26377
315		0.6602		1.90119		1.51471		0.26388
314		0.62043		1.88226		1.50689		0.26378
313		0.58734		1.86355		1.49903		0.26379
312		0.55127		1.84534		1.49087		0.26366
311		0.52294		1.82728		1.48258		0.26362
310		0.49461		1.80923		1.47404		0.26363
309		0.46047		1.79043		1.46537		0.26355
308		0.42677		1.77239		1.45641		0.2635
307		0.40366		1.75377		1.44723		0.26335
306		0.38101		1.73475		1.43755		0.26332
305		0.3544		1.71616		1.42786		0.26307
304		0.32843		1.69716		1.41752		0.26309
303		0.30451		1.67776		1.40707		0.26293
302		0.28464		1.6585		1.39625		0.26294
301		0.26268		1.63898		1.38532		0.26281
300		0.24302		1.62013		1.37441		0.26257
299		0.22482		1.6008		1.36305		0.26248
298		0.20988		1.58205		1.35195		0.2623
297		0.19666		1.56372		1.34097		0.26211
296		0.18164		1.54557		1.33011		0.26196
295		0.17463		1.528		1.31919		0.26177
294		0.168		1.51081		1.30855		0.26154
293		0.16495		1.49395		1.29797		0.26134
292		0.15644		1.47792		1.28777		0.2612
291		0.15263		1.46228		1.27739		0.26092
290		0.14595		1.44751		1.26732		0.26071
289		0.14232		1.43325		1.25752		0.26045
288		0.14084		1.41972		1.24768		0.26017
287		0.13555		1.4067		1.23822		0.25992
286		0.13567		1.3941		1.22881		0.25967
285		0.13521		1.38201		1.21953		0.25933
284		0.14318		1.37125		1.21098		0.25906
283		0.14761		1.36122		1.20232		0.25877
282		0.15068		1.35158		1.19413		0.25847
281		0.16184		1.34261		1.18596		0.25817
280		0.17261		1.33434		1.17815		0.2578
279		0.1804		1.32655		1.17037		0.25744
278		0.19358		1.31922		1.16265		0.2572
277		0.20107		1.31264		1.15563		0.25672
276		0.21288		1.30632		1.14846		0.25638
275		0.22296		1.30033		1.14143		0.25592
274		0.23894		1.29468		1.13458		0.25563
273		0.25186		1.2901		1.12853		0.25517
272		0.26787		1.2853		1.12231		0.25475
271		0.28277		1.28133		1.11653		0.25433
270		0.29988		1.27789		1.11104		0.25384
269		0.32063		1.27489		1.10588		0.25342
268		0.33568		1.27246		1.10122		0.25302
267		0.3558		1.27064		1.09709		0.25246
266		0.37528		1.26946		1.0933		0.25201
265		0.3905		1.26902		1.09012		0.2515
264		0.41678		1.26916		1.08735		0.25101
263		0.43746		1.26983		1.08486		0.25043
262		0.4643		1.27109		1.08289		0.24991
261		0.48687		1.27284		1.08107		0.24945
260		0.51458		1.27469		1.07961		0.24888
259		0.53627		1.27666		1.07833		0.24834
258		0.56327		1.27904		1.0773		0.24782
257		0.58613		1.28165		1.07661		0.24722
256		0.60894		1.28456		1.0762		0.24669
255		0.63323		1.2878		1.07614		0.2462
254		0.65332		1.29159		1.07651		0.24563
253		0.67354		1.29599		1.07746		0.24512
252		0.69171		1.30108		1.07891		0.2445
251		0.70626		1.30715		1.08144		0.24394
250		0.72175		1.31392		1.08432		0.24329
249		0.73139		1.32167		1.08805		0.24266
248		0.74412		1.33006		1.09244		0.24193
247		0.74567		1.33947		1.09768		0.24126
246		0.74834		1.34958		1.10381		0.24057
245		0.74377		1.36093		1.11093		0.2398
244		0.73984		1.37341		1.11902		0.23905
243		0.73191		1.38651		1.12787		0.23834
242		0.71733		1.40059		1.13734		0.23757
241		0.70896		1.41533		1.14774		0.23684
240		0.69413		1.43098		1.15904		0.23603
239		0.67952		1.44743		1.17143		0.23517
238		0.66734		1.46507		1.1848		0.23437
237		0.65958		1.48371		1.19935		0.23355
236		0.65333		1.50331		1.21511		0.23269
235		0.65994		1.52392		1.23197		0.23182
234		0.67462		1.54613		1.25005		0.23095
233		0.70343		1.56944		1.26923		0.23005
232		0.74878		1.59343		1.28931		0.22922
231		0.80254		1.61816		1.31057		0.22828
230		0.87481		1.6442		1.33279		0.22734
229		0.95941		1.67066		1.35664		0.22642
228		1.05215		1.69821		1.38152		0.22547
227		1.15808		1.72693		1.40825		0.22446
226		1.27848		1.75695		1.43634		0.22345
225		1.40749		1.78815		1.46615		0.22251
224		1.5633		1.82014		1.49717		0.22141
223		1.74841		1.85464		1.5302		0.22034
222		1.9546		1.88987		1.56511		0.21919
221		2.18376		1.927		1.60185		0.21804
220		2.43426		1.96587		1.64073		0.21678
219		2.69826		2.00658		1.68141		0.21572
218		2.97473		2.04977		1.72447		0.21445
