# Supplementary material for: Ultrathin transition metal oxychalcogenide catalysts for oxygen evolution in acidic media
Source: Nat Synth. 2025 Jan 2;4(3):327–35. doi: 10.1038/s44160-024-00694-3 (PMC11903303; doi:10.1038/s44160-024-00694-3)
Supplement: Supplementary file 5 — Numerical data used to generate graphs of Fig. 4. [file 44160_2024_694_MOESM5_ESM.xlsx]

## Sheet: Fig. 4a
HfS2			HfS1.64O0.28			HfS1.29O0.57			HfS0.73O0.96			HfS0.52O1.09			HfS0.31O1.48			HfS0.15O1.72			HfO2
Potential (V versus RHE)	Current density (mA cm−2)		Potential (V versus RHE)	Current density (mA cm−2)		Potential (V versus RHE)	Current density (mA cm−2)		Potential (V versus RHE)	Current density (mA cm−2)		Potential (V versus RHE)	Current density (mA cm−2)		Potential (V versus RHE)	Current density (mA cm−2)		Potential (V versus RHE)	Current density (mA cm−2)		Potential (V versus RHE)	Current density (mA cm−2)
1.19012	0.00948		1.19008	0.01537		1.1902	0.00171		1.18999	0.00463		1.18994	1.00168		1.19017	0.05042		1.19032	0.02489		1.19016	0.00167
1.19507	0.01021		1.19515	0.01824		1.19514	0.00285		1.19521	0.01479		1.19516	1.00434		1.19528	0.05941		1.19508	0.07671		1.1951	0.00249
1.19998	0.01763		1.20013	0.01613		1.20006	0.00243		1.20025	0.02454		1.19969	1.00592		1.20021	0.06385		1.20015	0.03114		1.20012	0.00386
1.20495	0.01847		1.20507	0.01946		1.20503	0.00372		1.20506	0.03585		1.20491	1.00793		1.2053	0.07509		1.2052	0.06725		1.20507	0.00504
1.21003	0.0192		1.21014	0.01785		1.21017	0.00496		1.21013	0.04523		1.21011	1.01049		1.21008	0.08923		1.21024	0.08106		1.21019	0.00631
1.21509	0.02145		1.21502	0.02029		1.21501	0.00551		1.21506	0.04128		1.21534	1.01238		1.21486	0.09312		1.21507	0.10147		1.21504	0.00765
1.22014	0.02258		1.22015	0.02157		1.22009	0.00789		1.21925	0.0467		1.2198	1.01401		1.21964	0.10736		1.22013	0.10563		1.22015	0.00894
1.22506	0.02427		1.22507	0.02302		1.22502	0.00623		1.22498	0.0502		1.22503	1.01581		1.22518	0.11298		1.22505	0.1428		1.22508	0.01325
1.23013	0.03051		1.23009	0.02436		1.23014	0.00947		1.23005	0.05083		1.23027	1.01743		1.22959	0.11645		1.23019	0.16019		1.23022	0.01476
1.23502	0.03469		1.23516	0.02651		1.23507	0.00852		1.23417	0.0592		1.23475	1.01891		1.235	0.12176		1.23511	0.15732		1.23503	0.01635
1.2401	0.03783		1.24005	0.02728		1.24015	0.00716		1.2399	0.0634		1.23996	1.02073		1.23992	0.12683		1.24003	0.18466		1.24001	0.01529
1.24505	0.0405		1.24512	0.02033		1.24503	0.00935		1.24562	0.07797		1.24519	1.02228		1.24539	0.12872		1.24502	0.13297		1.24495	0.01781
1.24997	0.04675		1.2502	0.02809		1.2501	0.0102		1.2499	0.07996		1.25003	1.02406		1.25033	0.13059		1.24998	0.17524		1.24986	0.01942
1.25504	0.05382		1.25508	0.02526		1.25507	0.01015		1.25475	0.08725		1.25487	1.02559		1.2554	0.13583		1.25504	0.19035		1.2549	0.0215
1.26009	0.07916		1.26014	0.03047		1.26011	0.01009		1.26112	0.11031		1.2601	1.02678		1.26039	0.13429		1.26017	0.19489		1.25989	0.02367
1.26518	0.08708		1.26519	0.03453		1.26504	0.01021		1.26481	0.1209		1.26533	1.02848		1.26582	0.08775		1.26508	0.21358		1.26497	0.02492
1.27024	0.0925		1.27011	0.04278		1.27008	0.01014		1.27024	0.14799		1.26978	1.02969		1.27067	0.12683		1.27006	0.23761		1.26991	0.02619
1.27507	0.10649		1.27506	0.05475		1.27506	0.01016		1.27546	0.16034		1.27504	1.03115		1.27561	0.10122		1.27504	0.21933		1.27502	0.02782
1.28005	0.11821		1.27998	0.06182		1.2802	0.01025		1.27937	0.17401		1.28022	1.03267		1.28039	0.16029		1.28009	0.20462		1.28014	0.02954
1.28493	0.12537		1.28501	0.06806		1.28509	0.01023		1.28401	0.1886		1.28475	1.03375		1.28532	0.13469		1.28517	0.22817		1.28506	0.03061
1.28987	0.13924		1.28997	0.06924		1.29003	0.01028		1.29002	0.20678		1.28995	1.03506		1.29018	0.10815		1.29015	0.25646		1.29011	0.03197
1.29496	0.14705		1.29502	0.07371		1.29498	0.01024		1.29553	0.22433		1.29517	1.03736		1.2948	0.14836		1.29502	0.24972		1.29518	0.03362
1.29982	0.16873		1.29987	0.08048		1.30004	0.01037		1.30009	0.23896		1.29963	1.03874		1.29974	0.11207		1.30016	0.27039		1.30024	0.03458
1.30494	0.18069		1.30496	0.07169		1.30502	0.01031		1.30472	0.25505		1.30489	1.04036		1.30529	0.10332		1.30509	0.26651		1.30513	0.03579
1.31001	0.19287		1.31003	0.07433		1.3101	0.01035		1.30929	0.27154		1.31014	1.04264		1.31015	0.15167		1.31022	0.2398		1.31005	0.03663
1.31508	0.20905		1.31499	0.0857		1.31502	0.0104		1.31573	0.29592		1.31502	1.04446		1.31501	0.12509		1.31514	0.24943		1.31508	0.0384
1.32015	0.23062		1.32004	0.08325		1.31997	0.01052		1.32037	0.3134		1.31978	1.04648		1.31994	0.13574		1.3201	0.23176		1.32001	0.04022
1.32506	0.24183		1.32508	0.08186		1.32501	0.01048		1.32544	0.33275		1.32501	1.04917		1.32541	0.10058		1.32508	0.25559		1.32496	0.04195
1.33022	0.26559		1.3301	0.08608		1.32985	0.01056		1.32964	0.35247		1.33028	1.05168		1.33031	0.12416		1.33027	0.24792		1.32984	0.04367
1.33509	0.2821		1.33507	0.09237		1.33497	0.01061		1.33522	0.37684		1.33474	1.0545		1.33491	0.09855		1.33521	0.26944		1.33492	0.04591
1.34003	0.29746		1.34012	0.11674		1.33999	0.01052		1.34015	0.39754		1.33997	1.05809		1.33994	0.09762		1.34013	0.27108		1.33987	0.04742
1.34514	0.32278		1.34505	0.10291		1.34502	0.01063		1.3458	0.42544		1.34517	1.06241		1.34534	0.07203		1.34506	0.28342		1.34495	0.04836
1.34976	0.33667		1.35011	0.1015		1.3501	0.01069		1.35007	0.44887		1.35001	1.06698		1.35031	0.08109		1.35	0.29771		1.35003	0.05025
1.355	0.35199		1.35508	0.12586		1.35496	0.01071		1.3547	0.47305		1.35487	1.07239		1.35483	0.04526		1.35514	0.32869		1.35509	0.05178
1.36024	0.38731		1.36004	0.14359		1.36001	0.01074		1.36165	0.5102		1.36007	1.0788		1.36014	0.01895		1.35998	0.35917		1.36012	0.05239
1.36502	0.41026		1.36498	0.16563		1.36508	0.01078		1.36644	0.53736		1.36532	1.0863		1.36496	0.02178		1.365	0.38502		1.36506	0.05401
1.3698	0.43251		1.36995	0.18728		1.37012	0.01085		1.37078	0.56605		1.36981	1.09363		1.36986	0.03504		1.36992	0.41927		1.37015	0.05536
1.37499	0.46278		1.37497	0.21194		1.37504	0.0108		1.37527	0.59684		1.375	1.10309		1.37517	0.02516		1.37509	0.46806		1.37508	0.05612
1.3802	0.49701		1.37983	0.22582		1.37986	0.01092		1.37991	0.62871		1.38022	1.11404		1.38019	0.03504		1.38016	0.50141		1.38004	0.05705
1.38512	0.5185		1.38496	0.24193		1.38495	0.01185		1.38483	0.66416		1.38468	1.12472		1.38546	0.08718		1.38505	0.53464		1.38495	0.05844
1.39015	0.54678		1.38995	0.26556		1.39	0.01267		1.39099	0.72115		1.38995	1.13987		1.3904	0.06842		1.39006	0.5737		1.38987	0.05939
1.39508	0.57489		1.39487	0.29472		1.39502	0.01396		1.3957	0.74627		1.39515	1.15767		1.39525	0.08811		1.39531	0.61778		1.3949	0.06186
1.40011	0.61097		1.39982	0.31783		1.40016	0.01685		1.40063	0.80264		1.40035	1.1778		1.40011	0.10857		1.40017	0.64216		1.40003	0.06247
1.40503	0.65188		1.40493	0.35814		1.4051	0.01907		1.40519	0.83627		1.40485	1.19844		1.40481	0.11439		1.40504	0.70395		1.40511	0.06382
1.41007	0.67248		1.40998	0.40097		1.41007	0.02139		1.40946	0.87308		1.41011	1.22614		1.40982	0.12465		1.41001	0.72415		1.41006	0.06451
1.41499	0.7083		1.41503	0.49588		1.415	0.02361		1.41537	0.92914		1.41531	1.25879		1.41445	0.14025		1.41511	0.75021		1.41492	0.06599
1.41984	0.72994		1.42016	0.56149		1.41996	0.0279		1.42076	0.97323		1.41976	1.29155		1.41946	0.17518		1.42007	0.79847		1.41988	0.06703
1.42492	0.76328		1.42509	0.64372		1.42489	0.03854		1.4254	1.00532		1.42498	1.33526		1.4247	0.18471		1.42499	0.82823		1.42497	0.06814
1.4299	0.79641		1.43001	0.77693		1.42993	0.08325		1.43003	1.0379		1.43019	1.38704		1.43045	0.20705		1.42995	0.86793		1.43005	0.06957
1.43483	0.83981		1.43497	0.85202		1.43502	0.1431		1.43467	1.09137		1.43469	1.43986		1.4355	0.26032		1.43531	0.91368		1.43512	0.07025
1.44001	0.86257		1.4399	0.94375		1.44001	0.19096		1.43916	1.1467		1.4399	1.5124		1.44004	0.32078		1.44004	0.981		1.44004	0.07098
1.44509	0.90147		1.44486	1.09124		1.44504	0.22813		1.44492	1.23978		1.44515	1.59848		1.44494	0.44638		1.44493	1.04116		1.4451	0.07146
1.45015	0.91862		1.44983	1.25298		1.44998	0.27717		1.45075	1.29116		1.45002	1.69477		1.44987	0.54731		1.4501	1.11843		1.45016	0.07253
1.45493	0.98292		1.45495	1.41306		1.45495	0.34223		1.45539	1.37028		1.45494	1.81024		1.45481	0.67338		1.45528	1.1792		1.45507	0.07289
1.45992	1.00391		1.45997	1.54812		1.45992	0.41267		1.45981	1.4749		1.46016	1.95967		1.46019	0.72598		1.46007	1.25775		1.45993	0.07351
1.46498	1.05082		1.46492	1.67035		1.46489	0.46635		1.46495	1.56113		1.46501	2.1244		1.4651	0.78579		1.46515	1.30249		1.46502	0.07268
1.46984	1.09786		1.46988	1.86349		1.46996	0.51992		1.47016	1.63785		1.46987	2.32178		1.47049	0.86518		1.47009	1.36312		1.47014	0.07543
1.47508	1.12342		1.47481	2.02895		1.4749	0.59843		1.47491	1.76888		1.47507	2.57971		1.47535	0.97025		1.47521	1.42302		1.47509	0.07621
1.47994	1.17842		1.48006	2.30748		1.47993	0.68183		1.48044	1.92043		1.48031	2.8931		1.4798	1.07398		1.48005	1.48531		1.48001	0.07759
1.48485	1.21249		1.48516	2.59027		1.48497	0.77661		1.48537	2.05998		1.48476	3.21504		1.48515	1.24715		1.48513	1.60322		1.48495	0.07847
1.48976	1.25656		1.49	2.71655		1.48992	0.90685		1.48957	2.14737		1.49	3.6678		1.49007	1.4635		1.49026	1.73843		1.48983	0.07936
1.49496	1.29263		1.49491	2.96389		1.49495	1.05837		1.49406	2.20347		1.49524	4.21856		1.49518	1.69258		1.49494	1.87144		1.49492	0.08054
1.50001	1.34283		1.50004	3.15073		1.49987	1.20854		1.49972	2.56905		1.4997	4.7956		1.50019	1.98316		1.50018	2.15912		1.50007	0.08216
1.50509	1.39538		1.50516	3.44319		1.50486	1.36985		1.50515	3.02953		1.50493	5.62915		1.50509	2.25523		1.5052	2.47259		1.50516	0.0829
1.51017	1.44952		1.50999	3.77981		1.5099	1.57224		1.51007	3.49159		1.51013	6.74512		1.50989	2.56983		1.51007	2.74011		1.51024	0.08357
1.51494	1.50048		1.51517	4.0234		1.51494	1.8315		1.51587	4.1502		1.51498	8.04632		1.51504	2.93905		1.51511	2.9334		1.51512	0.08423
1.51987	1.56164		1.52038	4.29435		1.51998	2.14836		1.52058	4.728		1.51982	9.37811		1.5203	3.33526		1.52019	3.14279		1.52008	0.08516
1.5248	1.6228		1.52508	4.49376		1.52501	2.49995		1.52572	5.57137		1.52516	11.3527		1.52513	3.78407		1.52516	3.37061		1.52499	0.08645
1.52988	1.69321		1.53004	4.81293		1.53015	2.8881		1.53043	6.38417		1.52997	13.4915		1.53043	4.29088		1.52988	3.61787		1.5298	0.08779
1.53498	1.76466		1.53472	5.13168		1.53502	3.33325		1.53485	7.40583		1.53482	15.8343		1.5354	4.86791		1.53494	3.88572		1.53473	0.08821
1.53991	1.83941		1.53998	5.47369		1.54011	3.84577		1.53948	8.6547		1.54007	19.0711		1.54026	5.54082		1.5403	4.20233		1.53985	0.08936
1.54492	1.91755		1.54508	5.81253		1.54503	4.43079		1.54513	10.2063		1.54527	22.4586		1.54512	6.32194		1.54538	4.53663		1.54501	0.09014
1.54977	1.98673		1.55025	6.14237		1.55017	5.07194		1.55099	12.4381		1.54975	26.0726		1.5499	7.09262		1.55022	4.89477		1.55006	0.09153
1.55497	2.08229		1.55504	6.46725		1.55504	5.70278		1.55563	14.3179		1.55498	31.7517		1.55505	8.04788		1.55508	5.25101		1.55521	0.09225
1.55999	2.1762		1.55978	6.83195		1.55985	6.43506		1.56012	16.5419		1.56022	37.6875		1.56004	9.25134		1.56014	5.68183		1.56017	0.09348
1.56494	2.28741		1.56521	7.33919		1.56489	7.28536		1.56447	18.7384		1.56505	43.9674		1.56497	10.4583		1.56505	6.18348		1.56502	0.09503
1.57002	2.41573		1.56989	7.76461		1.56987	8.24487		1.5691	21.8597		1.56991	51.8996		1.57048	12.1034		1.57031	6.67669		1.57008	0.09712
1.57495	2.54055		1.57519	8.42874		1.57503	9.29346		1.57591	26.7613		1.57512	61.7206		1.57521	13.4392		1.57503	7.29544		1.575	0.10026
1.57998	2.68014		1.57984	8.95927		1.58	10.3757		1.58055	30.9896		1.58	70.9907		1.57995	15.223		1.58012	8.05967		1.57996	0.10385
1.58501	2.82215		1.58526	9.65054		1.58491	11.6064		1.58533	35.725		1.58482	81.3209		1.58536	17.6544		1.58506	8.89748		1.58487	0.10749
1.59006	2.97198		1.59001	10.238		1.5901	13.1173		1.58989	41.2023		1.59008	92.5677		1.59014	19.9369		1.59014	9.94098		1.58991	0.1107
1.59492	3.1246		1.59479	10.8106		1.59496	14.641		1.59498	47.968		1.59527	104.605		1.59492	22.354		1.59503	11.0614		1.59504	0.11453
1.6	3.29481		1.59989	11.4396		1.60002	16.3747		1.6017	58.0104		1.59985	115.044		1.59985	25.3184		1.59998	12.3624		1.60019	0.11824
1.60502	3.46921		1.60482	12.047		1.60504	18.303		1.60496	63.4756		1.6051	128.057		1.60509	29.1075		1.60506	13.8942		1.60522	0.12291
1.6101	3.67455		1.60991	12.7892		1.6101	20.4795		1.61053	74.4055		1.60994	140.87		1.61013	33.0976		1.61026	15.5966		1.61008	0.12735
1.61494	3.85467		1.615	13.5085		1.61517	22.9257		1.61502	83.0143		1.61478	153.572		1.61508	37.2851		1.6152	17.4194		1.61493	0.13248
1.62018	4.06361		1.6201	14.2884		1.62005	25.6381		1.61937	91.3603		1.61997	169.713		1.62006	42.6169		1.62012	19.5031		1.61984	0.13796
1.62504	4.25036		1.62536	15.2481		1.62503	28.8177		1.62532	100.719		1.62519	182.652		1.62537	48.3651		1.62518	21.7707		1.62479	0.14452
1.63007	4.47137		1.63014	16.005		1.63021	32.5621		1.63081	110.941		1.63007	202.112		1.63031	54.0622		1.63035	24.3945		1.62987	0.15137
1.63499	4.69176		1.63506	17.0471		1.63514	36.5941		1.63574	119.516		1.6349	217.2		1.63512	60.6908		1.63509	26.9545		1.63498	0.15925
1.64022	4.95326		1.64011	17.8968		1.64009	41.1498		1.64046	128.934		1.64013	236.951		1.63986	67.7453		1.64004	29.8478		1.64005	0.17064
1.64511	5.19307		1.6449	19.1037		1.6451	46.3408		1.64502	139.559		1.64497	258.042		1.64475	75.9051		1.64501	33.2091		1.64503	0.18312
1.65019	5.46781		1.64993	20.1981		1.65002	52.0061		1.6495	150.699		1.6498	279.962		1.65017	85.8527		1.65032	36.8412		1.65014	0.19756
1.65524	5.78792		1.65494	21.5002		1.65496	58.1984		1.65504	165.397		1.65508	304.552		1.65501	97.2613		1.65516	40.3898		1.65509	0.21539
1.66015	6.05943		1.66002	22.7924		1.65989	64.8994		1.6611	186.604		1.66029	329.032		1.66015	110.426		1.65991	44.0939		1.65986	0.23807
1.66507	6.35307		1.6652	23.9591		1.66501	72.4568		1.66559	205.152		1.66476	350.511		1.66514	122.825		1.66494	48.4218		1.6648	0.24635
1.67026	6.69823		1.67025	25.5259		1.67003	80.4736		1.66993	224.13		1.66997	376.349		1.67008	137.997		1.67007	52.8002		1.66972	0.27725
1.67502	7.03926		1.67514	26.9215		1.675	88.7695		1.67485	244.403		1.67519	403.966		1.67478	150.96		1.67526	57.3977		1.67486	0.31616
1.68009	7.41558		1.68026	28.7322		1.68017	97.7165		1.67935	265.785		1.68005	430.357		1.67999	168.661		1.68038	61.9622		1.68009	0.36161
1.68506	7.779		1.68519	30.394		1.68509	106.559		1.68503	291.829		1.68491	457.452		1.68505	186.405		1.68522	66.6856		1.68499	0.42689
1.69001	8.15954		1.69015	32.1406		1.69021	116.009		1.6905	318.819		1.69012	487.612		1.69013	204.914		1.69016	71.328		1.69005	0.51518
1.69493	8.63572		1.69518	34.0938		1.69515	125.322		1.69506	340.867		1.69495	516.133		1.69527	223.741		1.69527	76.7597		1.69507	0.61186
1.69984	9.02897		1.69997	35.8995		1.70011	134.693		1.69955	364.002		1.69979	545.013		1.70012	241.538		1.69997	81.8571		1.7003	0.73607
1.70478	9.52719		1.70457	37.9583		1.70502	144.119		1.70539	393.656		1.70505	576.638		1.70502	260.61		1.70491	87.0047		1.70502	0.87053
1.70996	10.1318		1.70983	40.128		1.70995	153.946		1.71093	421.561		1.71021	608.848		1.71006	280.229		1.70994	92.8208		1.70995	1.03005
1.71513	10.6246		1.71509	42.3768		1.71506	165.376		1.71571	447.235		1.7151	639.369		1.71514	301.75		1.71519	98.8039		1.71506	1.21097
1.72008	11.2022		1.72018	44.686		1.72003	176.007		1.72019	470.676		1.71995	670.322		1.72006	321.991		1.72033	104.854		1.72021	1.40321
1.72521	11.7927		1.72512	47.3577		1.72492	186.435		1.72483	495.213		1.72518	703.962		1.72516	341.19		1.72514	110.52		1.72504	1.59577
1.73005	12.341		1.7302	50.0209		1.73006	197.679		1.72918	519.516		1.73002	735.795		1.7301	361.25		1.73031	116.896		1.72995	1.80325
1.73514	12.9565		1.73504	53.0727		1.73497	208.839		1.73509	551.897		1.73486	768.104		1.73472	382.33		1.73517	122.77		1.73508	2.00725
1.74012	13.625		1.73981	55.879		1.73995	221.637		1.74092	583.55		1.74011	803.208		1.7398	402.05		1.74036	129.255		1.74022	2.20785
1.74516	14.3762		1.74515	59.1784		1.7452	235.783		1.74563	609.493		1.74499	836.28		1.74513	424.681		1.74527	135.397		1.74516	2.42142
1.75024	15.1468		1.74977	62.4492		1.7494	246.59		1.75004	635.106		1.74986	869.452		1.75014	446.76		1.75006	141.656		1.75007	2.63059
1.75509	15.8755		1.75491	65.9576		1.75518	263.063		1.75467	661.39		1.75505	906.052		1.75518	468.945		1.75497	148.174		1.75496	2.84214
1.75995	16.7439		1.76012	69.7762		1.7599	276.858		1.76019	692.359		1.75992	940.629		1.7601	491.991		1.76012	155.377		1.7601	3.08253
1.76492	17.6782		1.76538	74.3298		1.76511	292.53		1.765	720.343		1.76514	977.275		1.76502	514.133		1.76489	162.146		1.76514	3.30707
1.77003	18.5735		1.77019	77.9984		1.76998	307.83		1.77006	749.968		1.77009	1013.69		1.77012	536.265		1.76994	169.47		1.77015	3.55438
1.77512	19.6216		1.77516	82.7367		1.77498	323.057		1.77495	780.758		1.77492	1044.29		1.77507	557.627		1.77505	176.87		1.77507	3.78743
1.7798	20.4658		1.78003	87.246		1.77985	340.051		1.7793	807.982		1.78015	1082.22		1.78012	579.934		1.78013	185.026		1.77992	4.02038
1.78496	21.653		1.78494	92.2082		1.78512	357.349		1.78408	836.058		1.785	1117.66		1.78523	603.553		1.78492	192.429		1.78481	4.28113
1.79022	22.8734		1.78976	97.1827		1.79016	375.673		1.78991	872.092		1.79006	1155.91		1.79023	626.79		1.78985	199.248		1.78996	4.55329
1.79504	23.9133		1.79485	102.28		1.79523	394.895		1.79575	909.236		1.79503	1194.89		1.7951	649.517		1.79503	207.3		1.79504	4.82264
1.80001	24.908		1.80039	107.292		1.80004	415.702		1.80024	942.245		1.80012	1235.77		1.80033	676.643		1.80002	215.426		1.79998	5.09605
1.80506	25.8434		1.80524	110.85		1.80509	435.926		1.8048	973.436		1.80509	1278.66		1.80502	701.25		1.80502	223.586		1.805	5.37902
1.81025	26.511		1.81041	113.728		1.81002	458.872		1.80995	1005.14		1.81007	1326.05		1.81004	730.987		1.80996	231.972		1.81013	5.67984

## Sheet: Fig. 4b
HfS2			HfS1.64O0.28			HfS1.29O0.57			HfS0.73O0.96			HfS0.52O1.09			HfS0.31O1.48
log [Current density (mA cm−2)]	Overpotential (V versus RHE)		log [Current density (mA cm−2)]	Overpotential (V versus RHE)		log [Current density (mA cm−2)]	Overpotential (V versus RHE)		log [Current density (mA cm−2)]	Overpotential (V versus RHE)		log [Current density (mA cm−2)]	Overpotential (V versus RHE)		log [Current density (mA cm−2)]	Overpotential (V versus RHE)
0.31854	0.32497		0.98455	0.35526		0.64648	0.31503		0.40977	0.26972		0.62516	0.26524		0.29736	0.27019
0.3377	0.32999		1.01022	0.36001		0.70517	0.32017		0.48138	0.27515		0.68084	0.2697		0.35319	0.27509
0.35934	0.33494		1.03385	0.36479		0.75609	0.32504		0.54302	0.28007		0.75044	0.27493		0.4099	0.27989
0.38305	0.34002		1.05841	0.36989		0.80855	0.32985		0.61807	0.28587		0.82899	0.28013		0.46821	0.28504
0.40493	0.34495		1.08088	0.37482		0.86245	0.33489		0.67468	0.29058		0.9056	0.28498		0.52313	0.2903
0.42816	0.34998		1.10684	0.37991		0.91618	0.33987		0.74596	0.29572		0.97212	0.28982		0.57796	0.29513
0.45058	0.35501		1.13061	0.385		0.96818	0.34503		0.8051	0.30043		1.0551	0.29516		0.63255	0.30043
0.47305	0.36006		1.15498	0.3901		1.01602	0.35		0.86957	0.30485		1.13006	0.29997		0.68734	0.3054
0.49479	0.36492		1.18321	0.39536		1.0647	0.35491		0.93725	0.30948		1.1996	0.30482		0.74357	0.31026
0.51783	0.37		1.20425	0.40014		1.11784	0.3601		1.00887	0.31513		1.28038	0.31007		0.80085	0.31512
0.54023	0.37502		1.23165	0.40506		1.16557	0.36496		1.09475	0.32099		1.35138	0.31527		0.85081	0.3199
0.5652	0.3801		1.25278	0.41011		1.21417	0.37002		1.15588	0.32563		1.41619	0.31975		0.90568	0.32505
0.58599	0.38494		1.28112	0.4149		1.26252	0.37504		1.21858	0.33012		1.50177	0.32498		0.9662	0.33004
0.60891	0.39018		1.30531	0.41993		1.31132	0.3801		1.27273	0.33447		1.5762	0.33022		1.01946	0.33497
0.62843	0.39504		1.33244	0.42494		1.36032	0.38517		1.33964	0.3391		1.64313	0.33505		1.08291	0.34048
0.65044	0.40007		1.35779	0.43002		1.40889	0.39005		1.42751	0.34591		1.71516	0.33991		1.12837	0.34521
0.67134	0.40499		1.37947	0.4352		1.45966	0.39503		1.49122	0.35055		1.79043	0.34512		1.1825	0.34995
0.69489	0.41022		1.40698	0.44025		1.51271	0.40021		1.55297	0.35533		1.8512	0.35		1.24685	0.35536
0.71542	0.41511		1.4301	0.44514		1.56341	0.40514		1.61492	0.35989		1.9102	0.35482		1.29966	0.36014
0.73781	0.42019		1.45837	0.45026		1.61437	0.41009		1.68095	0.36498					1.34936	0.36492
0.76252	0.42524		1.48279	0.45519		1.66596	0.4151		1.76351	0.3717					1.40344	0.36985
0.78243	0.43015		1.50705	0.46015		1.71605	0.42002		1.80261	0.37496					1.464	0.37509
0.80298	0.43507		1.53268	0.46518		1.76491	0.42496		1.87161	0.38053					1.5198	0.38013
0.82596	0.44026		1.55509	0.46997		1.81224	0.42989		1.91915	0.38502					1.57153	0.38508
0.84753	0.44502		1.57931	0.47457		1.86008	0.43501								1.62958	0.39006
0.87015	0.45009		1.60345	0.47983		1.90565	0.44003								1.68453	0.39537
0.89092	0.45506		1.62713	0.48509		1.94826	0.445								1.73289	0.40031
0.91167	0.46001		1.65017	0.49018		1.98997	0.45017								1.78312	0.40512
0.9363	0.46493		1.67539	0.49512		2.02759	0.45509								1.83088	0.40986
0.95564	0.46984		1.69915	0.5002		2.06449	0.46021								1.88027	0.41475
0.97896	0.47478		1.72487	0.50504		2.09803	0.46515								1.93375	0.42017
1.00569	0.47996		1.74725	0.50981		2.12934	0.47011								1.98794	0.42501
1.02631	0.48513		1.77216	0.51515		2.15872	0.47502								2.04307	0.43015
1.0493	0.49008		1.79553	0.51977		2.18737	0.47995								2.08929	0.43514
1.07161	0.49521		1.81927	0.52491											2.13987	0.44008
1.09135	0.50005		1.84371	0.53012											2.17886	0.44478
1.11249	0.50514		1.87116	0.53538											2.22702	0.44999
1.13434	0.51012		1.89209	0.54019											2.27046	0.45505
1.15764	0.51516		1.9177	0.54516
1.18032	0.52024		1.94075	0.55003
1.20073	0.52509		1.96477	0.55494
1.22386	0.52995		1.98759	0.55976
1.24744	0.53492		2.00979	0.56485
1.26889	0.54003		2.03057	0.57039
1.29273	0.54512		2.04474	0.57524
1.31103	0.5498		2.05587	0.58041
1.33552	0.55496
1.35933	0.56022
1.37864	0.56504
1.39634	0.57001
1.41235	0.57506
1.42343	0.58025

## Sheet: Fig. 4c
HfS2			HfS1.64O0.28			HfS1.29O0.57			HfS0.73O0.96			HfS0.52O1.09			HfS0.31O1.48
Z' (Ω)	−Z'' (Ω)		Z' (Ω)	−Z'' (Ω)		Z' (Ω)	−Z'' (Ω)		Z' (Ω)	−Z'' (Ω)		Z' (Ω)	−Z'' (Ω)		Z' (Ω)	−Z'' (Ω)
5.68005	-0.19087		3.88389	0.15676		1.78261	-0.10024		2.14148	0.25226		1.83712	0.296		3.51917	0.63548
5.58443	-0.02902		3.85742	0.13339		1.70445	-0.01375		2.07965	0.19008		1.84607	0.3012		3.42222	0.53077
5.55745	0.12723		3.84451	0.11594		1.68288	0.06804		2.0401	0.15202		1.85848	0.31911		3.37092	0.4586
5.57652	0.25552		3.83864	0.10167		1.67913	0.10731		2.01546	0.12763		1.87419	0.34853		3.3483	0.39989
5.61459	0.31383		3.83776	0.09042		1.7291	0.16319		2.0029	0.11212		1.89174	0.39145		3.34415	0.35445
5.68112	0.3739		3.83826	0.08172		1.78611	0.19618		1.99889	0.10203		1.91283	0.44869		3.34546	0.31834
5.74938	0.4017		3.84005	0.07604		1.84263	0.20976		1.99882	0.09552		1.9387	0.52303		3.35231	0.29269
5.81219	0.40327		3.84223	0.07254		1.89411	0.20935		2.00332	0.09111		1.96823	0.61581		3.35947	0.27637
5.86652	0.38839		3.84446	0.0717		1.93822	0.20024		2.01009	0.08822		2.00377	0.7309		3.36659	0.27051
5.90932	0.36527		3.84675	0.07355		1.97278	0.18706		2.01775	0.08638		2.0461	0.87348		3.37554	0.27471
5.94424	0.34137		3.84928	0.07822		2.00111	0.17355		2.02731	0.08476		2.09557	1.04689		3.38467	0.28902
5.97263	0.32078		3.85309	0.08604		2.02377	0.16133		2.03791	0.08616		2.1559	1.26268		3.39818	0.31605
5.993	0.30594		3.85684	0.09715		2.04	0.15189		2.04741	0.08502		2.23104	1.53		3.4122	0.35517
6.01163	0.29953		3.86135	0.11227		2.05366	0.14665		2.05821	0.08585		2.32522	1.85834		3.42971	0.40852
6.0266	0.30189		3.86694	0.13146		2.06575	0.14592		2.06937	0.08722		2.44936	2.2616		3.44943	0.47681
6.03886	0.31494		3.87281	0.15573		2.07496	0.15017		2.0788	0.08912		2.62133	2.75499		3.47159	0.56441
6.05273	0.33789		3.87988	0.18652		2.08506	0.15927		2.09002	0.09217		2.85496	3.35096		3.49885	0.67327
6.06629	0.37408		3.88873	0.22431		2.09565	0.17405		2.10215	0.0962		3.18386	4.06593		3.53194	0.80859
6.07924	0.4224		3.89813	0.27094		2.10455	0.19495		2.11235	0.10112		3.64452	4.90125		3.56885	0.97578
6.09458	0.48546		3.90972	0.32842		2.11597	0.22296		2.12426	0.10776		4.27356	5.85529		3.61404	1.18184
6.11231	0.56698		3.92351	0.39908		2.12856	0.25927		2.13716	0.11584		5.14589	6.86988		3.66926	1.43453
6.12883	0.66761		3.93836	0.48588		2.14164	0.30382		2.14948	0.12477		6.29271	7.95372		3.73126	1.74431
6.14864	0.79412		3.95596	0.59341		2.15568	0.35991		2.16334	0.13631		7.7137	8.98196		3.80603	2.12586
6.16865	0.95327		3.97628	0.72656		2.17176	0.42995		2.17799	0.15013		9.54637	9.9417		3.89544	2.59764
6.18854	1.15013		3.99901	0.89167		2.1863	0.51738		2.19103	0.16659		11.6365	10.6103		4.00146	3.17931
6.2113	1.39856		4.02666	1.0971		2.20268	0.62653		2.2072	0.18686		13.9388	10.9517		4.13737	3.90278
6.23618	1.71162		4.05973	1.35212		2.22053	0.76413		2.22571	0.21172		16.1879	10.813		4.30667	4.80067
6.26289	2.10188		4.09924	1.66809		2.23916	0.93729		2.23986	0.24043		18.3632	10.2956		4.52688	5.89966
6.29865	2.59395		4.15019	2.06189		2.26126	1.1549		2.25886	0.27714		20.3242	9.58036		4.82676	7.26553
6.34115	3.20715		4.21368	2.54824		2.28867	1.4307		2.27811	0.32092		21.9378	8.4657		5.22986	8.94238
6.39337	3.97544		4.29014	3.14814		2.31962	1.77087		2.29582	0.37521		23.1528	7.43717		5.7801	10.9878
6.45949	4.93004		4.38631	3.89221		2.36229	2.19806		2.31672	0.44294		24.1417	6.41381		6.5356	13.4916
6.54437	6.1222		4.50404	4.81889		2.41601	2.73774		2.33666	0.52373		25.322	4.93681		7.57569	16.536
6.65748	7.65167		4.65137	5.98029		2.48605	3.41581		2.34415	0.62295		25.5881	4.48101		9.07437	20.2416
6.80915	9.44785		4.84805	7.38887		2.58734	4.21824		2.38831	0.75965		25.918	3.86088		11.1384	24.535
6.99813	11.7332		5.10279	9.1596		2.71628	5.24579		2.41502	0.92152		26.0638	3.53921		14.0536	29.6521
7.2602	14.5809		5.45677	11.3601		2.9231	6.52232		2.44852	1.14105		26.5784	2.405		18.2181	35.3592
7.65345	18.103		5.92762	14.096		3.16367	8.1219		2.48162	1.37412		27.3756	0.0159		23.8301	41.5894
8.18044	22.4512		6.58169	17.4649		3.54235	10.0703		2.5288	1.69362					31.3889	47.8491
8.85173	27.7713		7.51883	21.6223		4.02934	12.4794		2.56217	2.12075					41.0494	53.4474
9.80327	34.4131		8.80574	26.7534		4.81806	15.4099		2.69522	2.55988					52.087	57.5312
11.3419	42.5049		10.7522	32.9517		5.83016	19.1217		2.81901	3.19404					65.1312	59.6654
13.1804	52.1435		13.4046	40.6305		7.31872	23.3992		2.92258	3.9691					77.5771	59.0806
15.7652	63.9611		17.2584	49.3363		9.37374	28.7724		3.08876	5.02938					90.1149	56.068
19.7889	78.3405		22.8193	59.8992		12.5127	34.8493		3.54915	6.2041					100.606	52.1696
24.5524	95.072		30.7541	72.2887		16.5581	42.3422		3.89864	7.75864					108.73	46.9418
31.6307	113.874		40.9445	86.8867		22.0879	50.1582		4.57161	9.43983					115.464	41.0588
41.409	135.523		53.6256	102.093		29.7794	58.8226		5.71308	11.6378					120.543	35.5365
54.0394	159.342		70.3405	117.038		39.688	67.5956		7.16571	14.3081					125.144	29.6324
70.7187	183.675		91.4968	130.5		52.1922	76.3145		9.10344	17.3168					128.791	24.1052
92.7032	208.973		116.576	140.956		67.2808	83.5254		11.7535	20.5605					132.298	17.8134
119.151	229.742		145.319	147.641		84.7388	89.5639		15.2854	23.9467					135.081	11.9255
150.733	249.44		178.168	147.315		102.317	91.8642		19.801	27.1755
186.138	263.778		208.903	142.029		121.612	92.0156		25.3877	30.4874
227.559	271.876		237.257	132.269		140.559	89.2374		31.6399	32.6241
265.066	268.698		261.572	119.518		157.356	84.7332		38.6963	33.9659
305.338	257.042		282.347	105.421		172.057	79.2084		45.8604	34.3291
342.077	238.201		299.118	90.8536		186.383	71.3885		53.0099	33.4135
370.342	219.691		312.012	76.9669		196.128	64.4956		59.7562	31.9683
403.692	189.598		322.538	64.1663		206.1	56.1877		65.8971	29.854
433.435	154.724		329.531	52.447		213.73	50.6332		71.378	27.2939
454.176	118.264		335.13	42.6045		219.01	45.0269		76.2602	24.1499
471.303	76.0793		339.646	34.1085		225.277	37.8172		80.2909	21.2837
482.977	33.5752		341.855	26.962		228.658	31.8765		83.4531	18.4554
			343.379	20.6983		231.079	25.7633		85.784	15.2812
			344.291	16.0601		232.94	20.8376		88.8587	13.6353
						234.664	14.0602		89.1455	10.252
									89.8905	7.10568
									90.1609	5.48899
									89.4253	3.4572
									88.5635	1.37276

## Sheet: Fig. 4d
HfS2			HfS0.52O1.09
Time (h)	Potential (V versus RHE)		Time (h)	Potential (V versus RHE)
0	1.90543		0	1.53475
0.00667	1.93353		0.00125	1.55467
0.01333	1.9433		0.0025	1.56178
0.02	1.95831		0.00375	1.56589
0.02667	1.96606		0.005	1.56889
0.03333	1.97064		0.00625	1.57094
0.04	1.9738		0.0075	1.57253
0.04667	1.97649		0.00875	1.57379
0.05333	1.97886		0.01	1.57474
0.06	1.98091		0.01125	1.57584
0.06667	1.98265		0.0125	1.57711
0.07333	1.98407		0.01375	1.57774
0.08	1.98565		0.015	1.57853
0.08667	1.98708		0.01625	1.57932
0.09333	1.9885		0.0175	1.57964
0.1	1.98992		0.01875	1.58027
0.10667	1.99103		0.02	1.58074
0.11333	1.99197		0.02125	1.58122
0.12	1.99308		0.0225	1.58153
0.12667	1.99419		0.02375	1.58185
0.13333	1.99529		0.025	1.58201
0.14	1.99624		0.02625	1.58232
0.14667	1.99719		0.0275	1.58264
0.15333	1.9983		0.02875	1.5828
0.16	1.99924		0.03	1.58327
0.16667	2.00051		0.03125	1.58359
0.17333	2.00146		0.0325	1.58375
0.18	2.00256		0.03375	1.58375
0.18667	2.00335		0.035	1.5839
0.19333	2.00414		0.03625	1.58406
0.2	2.00478		0.0375	1.58422
0.20667	2.00572		0.03875	1.58406
0.21333	2.00651		0.04	1.58422
0.22	2.00699		0.04125	1.58438
0.22667	2.00778		0.0425	1.58469
0.23333	2.00841		0.04375	1.58454
0.24	2.00888		0.045	1.58469
0.24667	2.00952		0.04625	1.58469
0.25333	2.01015		0.0475	1.58485
0.26	2.01062		0.04875	1.58438
0.26667	2.01125		0.05	1.58454
0.27333	2.01157		0.05125	1.58469
0.28	2.01204		0.0525	1.58469
0.28667	2.01252		0.05375	1.58485
0.29333	2.01299		0.055	1.58485
0.3	2.01363		0.05625	1.58501
0.30667	2.0141		0.0575	1.58501
0.31333	2.01426		0.05875	1.58517
0.32	2.01473		0.06	1.58485
0.32667	2.01521		0.06125	1.58485
0.33333	2.01552		0.0625	1.58501
0.34	2.016		0.06375	1.58501
0.34667	2.01663		0.065	1.58517
0.35333	2.0171		0.06625	1.58501
0.36	2.01742		0.0675	1.58517
0.36667	2.01789		0.06875	1.58533
0.37333	2.01805		0.07	1.5858
0.38	2.01837		0.07125	1.58596
0.38667	2.01884		0.0725	1.58564
0.39333	2.01916		0.07375	1.58564
0.4	2.01963		0.075	1.58564
0.40667	2.0201		0.07625	1.58533
0.41333	2.02058		0.0775	1.58548
0.42	2.02074		0.07875	1.5858
0.42667	2.02121		0.08	1.5858
0.43333	2.02153		0.08125	1.58596
0.44	2.02184		0.0825	1.58596
0.44667	2.02232		0.08375	1.5858
0.45333	2.02248		0.085	1.58596
0.46	2.02279		0.08625	1.58596
0.46667	2.02327		0.0875	1.58612
0.47333	2.02358		0.08875	1.58612
0.48	2.02406		0.09	1.58612
0.48667	2.02421		0.09125	1.58627
0.49333	2.02453		0.0925	1.58627
0.5	2.02516		0.09375	1.58612
0.50667	2.02548		0.095	1.58627
0.51333	2.02564		0.09625	1.58596
0.52	2.02564		0.0975	1.5858
0.52667	2.02627		0.09875	1.58596
0.53333	2.02674		0.1	1.5858
0.54	2.02706		0.10125	1.5858
0.54667	2.02737		0.1025	1.5858
0.55333	2.02785		0.10375	1.58596
0.56	2.02801		0.105	1.58612
0.56667	2.02832		0.10625	1.5858
0.57333	2.0288		0.1075	1.58596
0.58	2.02911		0.10875	1.58612
0.58667	2.02943		0.11	1.58612
0.59333	2.02959		0.11125	1.58612
0.6	2.0299		0.1125	1.58596
0.60667	2.03038		0.11375	1.58596
0.61333	2.03053		0.115	1.58596
0.62	2.03085		0.11625	1.58596
0.62667	2.03133		0.1175	1.58612
0.63333	2.03148		0.11875	1.58596
0.64	2.03164		0.12	1.58596
0.64667	2.03212		0.12125	1.5858
0.65333	2.03227		0.1225	1.58596
0.66	2.03291		0.12375	1.58596
0.66667	2.03291		0.125	1.5858
0.67333	2.03322		0.12625	1.5858
0.68	2.03338		0.1275	1.58564
0.68667	2.0337		0.12875	1.5858
0.69333	2.03417		0.13	1.58564
0.7	2.03433		0.13125	1.58533
0.70667	2.03449		0.1325	1.58564
0.71333	2.03528		0.13375	1.58548
0.72	2.03559		0.135	1.58533
0.72667	2.03512		0.13625	1.58533
0.73333	2.03575		0.1375	1.58517
0.74	2.03591		0.13875	1.58533
0.74667	2.03622		0.14	1.58533
0.75333	2.03638		0.14125	1.58564
0.76	2.03686		0.1425	1.5858
0.76667	2.03733		0.14375	1.58548
0.77333	2.03749		0.145	1.58548
0.78	2.03765		0.14625	1.58548
0.78667	2.03796		0.1475	1.58548
0.79333	2.03812		0.14875	1.58548
0.8	2.03844		0.15	1.58548
0.80667	2.03891		0.15125	1.58564
0.81333	2.03938		0.1525	1.58564
0.82	2.04017		0.15375	1.58564
0.82667	2.04065		0.155	1.58533
0.83333	2.04112		0.15625	1.58517
0.84	2.04144		0.1575	1.58517
0.84667	2.04191		0.15875	1.58533
0.85333	2.04239		0.16	1.58548
0.86	2.0427		0.16125	1.58548
0.86667	2.04318		0.1625	1.58517
0.87333	2.04334		0.16375	1.5858
0.88	2.04349		0.165	1.5858
0.88667	2.04397		0.16625	1.5858
0.89333	2.04428		0.1675	1.58596
0.9	2.04428		0.16875	1.58596
0.90667	2.04428		0.17	1.58548
0.91333	2.0446		0.17125	1.58564
0.92	2.04492		0.1725	1.58533
0.92667	2.04523		0.17375	1.58548
0.93333	2.04571		0.175	1.58548
0.94	2.04602		0.17625	1.58548
0.94667	2.04665		0.1775	1.58533
0.95333	2.04697		0.17875	1.58533
0.96	2.04744		0.18	1.58533
0.96667	2.04792		0.18125	1.58548
0.97333	2.04839		0.1825	1.58548
0.98	2.04903		0.18375	1.58564
0.98667	2.04918		0.185	1.58564
0.99333	2.0495		0.18625	1.58564
1	2.04997		0.1875	1.58564
1.00667	2.05029		0.18875	1.58564
1.01333	2.05092		0.19	1.58564
1.02	2.0514		0.19125	1.58564
1.02667	2.05171		0.1925	1.58533
1.03333	2.05203		0.19375	1.58548
1.04	2.0525		0.195	1.58548
1.04667	2.05282		0.19625	1.58564
1.05333	2.05313		0.1975	1.58564
1.06	2.05361		0.19875	1.58548
1.06667	2.0544		0.2	1.58548
1.07333	2.05471		0.20125	1.58548
1.08	2.05519		0.2025	1.58564
1.08667	2.05582		0.20375	1.58533
1.09333	2.05614		0.205	1.58548
1.1	2.05661		0.20625	1.58564
1.10667	2.05724		0.2075	1.58564
1.11333	2.05772		0.20875	1.58548
1.12	2.05819		0.21	1.58548
1.12667	2.05882		0.21125	1.58548
1.13333	2.0593		0.2125	1.58533
1.14	2.05993		0.21375	1.58533
1.14667	2.06009		0.215	1.58533
1.15333	2.0604		0.21625	1.58533
1.16	2.06104		0.2175	1.58533
1.16667	2.06135		0.21875	1.58564
1.17333	2.06183		0.22	1.58533
1.18	2.06262		0.22125	1.58564
1.18667	2.06246		0.2225	1.58596
1.19333	2.06246		0.22375	1.58596
1.2	2.06325		0.225	1.5858
1.20667	2.06356		0.22625	1.5858
1.21333	2.06388		0.2275	1.58596
1.22	2.06435		0.22875	1.58596
1.22667	2.06483		0.23	1.58596
1.23333	2.06514		0.23125	1.5858
1.24	2.06546		0.2325	1.58564
1.24667	2.06578		0.23375	1.5858
1.25333	2.06625		0.235	1.5858
1.26	2.06657		0.23625	1.58564
1.26667	2.06688		0.2375	1.58564
1.27333	2.06736		0.23875	1.58564
1.28	2.06767		0.24	1.58596
1.28667	2.06799		0.24125	1.58596
1.29333	2.06862		0.2425	1.58564
1.3	2.06878		0.24375	1.58596
1.30667	2.06941		0.245	1.5858
1.31333	2.06989		0.24625	1.58564
1.32	2.07052		0.2475	1.58517
1.32667	2.07099		0.24875	1.58517
1.33333	2.07131		0.25	1.58517
1.34	2.07162		0.25125	1.58564
1.34667	2.0721		0.2525	1.58564
1.35333	2.07257		0.25375	1.58548
1.36	2.07289		0.255	1.58548
1.36667	2.07336		0.25625	1.5858
1.37333	2.07368		0.2575	1.58548
1.38	2.07415		0.25875	1.58548
1.38667	2.07478		0.26	1.58564
1.39333	2.07494		0.26125	1.58548
1.4	2.07542		0.2625	1.58564
1.40667	2.07589		0.26375	1.58564
1.41333	2.07652		0.265	1.58548
1.42	2.07731		0.26625	1.5858
1.42667	2.07779		0.2675	1.58564
1.43333	2.07858		0.26875	1.5858
1.44	2.07921		0.27	1.5858
1.44667	2.07968		0.27125	1.58564
1.45333	2.08047		0.2725	1.58548
1.46	2.08095		0.27375	1.58533
1.46667	2.08174		0.275	1.58533
1.47333	2.08237		0.27625	1.58533
1.48	2.08269		0.2775	1.58533
1.48667	2.08316		0.27875	1.58564
1.49333	2.08348		0.28	1.58564
1.5	2.08379		0.28125	1.58533
1.50667	2.08427		0.2825	1.58564
1.51333	2.0849		0.28375	1.58564
1.52	2.08537		0.285	1.58564
1.52667	2.08585		0.28625	1.58564
1.53333	2.08632		0.2875	1.58548
1.54	2.08727		0.28875	1.58548
1.54667	2.0879		0.29	1.58533
1.55333	2.08869		0.29125	1.58533
1.56	2.08932		0.2925	1.58533
1.56667	2.08948		0.29375	1.58533
1.57333	2.08996		0.295	1.58533
1.58	2.09059		0.29625	1.58533
1.58667	2.09106		0.2975	1.58564
1.59333	2.09138		0.29875	1.58564
1.6	2.09201		0.3	1.5858
1.60667	2.09233		0.30125	1.58564
1.61333	2.09264		0.3025	1.58548
1.62	2.09327		0.30375	1.58548
1.62667	2.09375		0.305	1.58548
1.63333	2.09422		0.30625	1.58533
1.64	2.09486		0.3075	1.58564
1.64667	2.09533		0.30875	1.58564
1.65333	2.09596		0.31	1.58564
1.66	2.09644		0.31125	1.5858
1.66667	2.09707		0.3125	1.58612
1.67333	2.0977		0.31375	1.58612
1.68	2.09833		0.315	1.58596
1.68667	2.09881		0.31625	1.58596
1.69333	2.09944		0.3175	1.5858
1.7	2.10007		0.31875	1.5858
1.70667	2.1007		0.32	1.58612
1.71333	2.10118		0.32125	1.58627
1.72	2.10149		0.3225	1.58643
1.72667	2.10244		0.32375	1.58627
1.73333	2.10292		0.325	1.58627
1.74	2.10339		0.32625	1.58627
1.74667	2.10402		0.3275	1.58627
1.75333	2.10465		0.32875	1.58643
1.76	2.1056		0.33	1.58659
1.76667	2.10608		0.33125	1.58627
1.77333	2.10655		0.3325	1.58627
1.78	2.10718		0.33375	1.58643
1.78667	2.10781		0.335	1.58596
1.79333	2.10829		0.33625	1.5858
1.8	2.10908		0.3375	1.5858
1.80667	2.10939		0.33875	1.58564
1.81333	2.10987		0.34	1.58564
1.82	2.11018		0.34125	1.5858
1.82667	2.11066		0.3425	1.5858
1.83333	2.11113		0.34375	1.5858
1.84	2.11161		0.345	1.5858
1.84667	2.11224		0.34625	1.5858
1.85333	2.11271		0.3475	1.58533
1.86	2.11319		0.34875	1.58548
1.86667	2.11382		0.35	1.58564
1.87333	2.11461		0.35125	1.5858
1.88	2.11493		0.3525	1.5858
1.88667	2.11524		0.35375	1.5858
1.89333	2.11603		0.355	1.5858
1.9	2.11682		0.35625	1.58564
1.90667	2.1173		0.3575	1.58548
1.91333	2.11793		0.35875	1.5858
1.92	2.1184		0.36	1.5858
1.92667	2.11919		0.36125	1.5858
1.93333	2.11982		0.3625	1.58564
1.94	2.12093		0.36375	1.58612
1.94667	2.12156		0.365	1.58612
1.95333	2.1222		0.36625	1.58596
1.96	2.1233		0.3675	1.5858
1.96667	2.12393		0.36875	1.5858
1.97333	2.12488		0.37	1.5858
1.98	2.12583		0.37125	1.58564
1.98667	2.12646		0.3725	1.58596
1.99333	2.12709		0.37375	1.58596
2	2.12788		0.375	1.5858
2.00667	2.12867		0.37625	1.58564
2.01333	2.12962		0.3775	1.5858
2.02	2.1301		0.37875	1.58612
2.02667	2.13089		0.38	1.58596
2.03333	2.13152		0.38125	1.58596
2.04	2.13231		0.3825	1.58627
2.04667	2.13342		0.38375	1.58612
2.05333	2.13405		0.385	1.58596
2.06	2.13484		0.38625	1.5858
2.06667	2.13563		0.3875	1.58596
2.07333	2.13673		0.38875	1.5858
2.08	2.13721		0.39	1.58564
2.08667	2.138		0.39125	1.58612
2.09333	2.13863		0.3925	1.5858
2.1	2.13958		0.39375	1.58564
2.10667	2.14021		0.395	1.5858
2.11333	2.141		0.39625	1.5858
2.12	2.14163		0.3975	1.5858
2.12667	2.14227		0.39875	1.58612
2.13333	2.1429		0.4	1.5858
2.14	2.14353		0.40125	1.58612
2.14667	2.14479		0.4025	1.5858
2.15333	2.1459		0.40375	1.5858
2.16	2.14637		0.405	1.58564
2.16667	2.14701		0.40625	1.5858
2.17333	2.14748		0.4075	1.58564
2.18	2.14843		0.40875	1.5858
2.18667	2.14922		0.41	1.5858
2.19333	2.15033		0.41125	1.5858
2.2	2.15096		0.4125	1.58564
2.20667	2.15191		0.41375	1.58564
2.21333	2.15238		0.415	1.5858
2.22	2.15301		0.41625	1.5858
2.22667	2.15364		0.4175	1.58564
2.23333	2.15412		0.41875	1.5858
2.24	2.15491		0.42	1.5858
2.24667	2.1557		0.42125	1.58564
2.25333	2.15617		0.4225	1.5858
2.26	2.1568		0.42375	1.58564
2.26667	2.15775		0.425	1.58564
2.27333	2.15839		0.42625	1.58564
2.28	2.15886		0.4275	1.58533
2.28667	2.15933		0.42875	1.5858
2.29333	2.16012		0.43	1.5858
2.3	2.1606		0.43125	1.58564
2.30667	2.16139		0.4325	1.58596
2.31333	2.16234		0.43375	1.58564
2.32	2.16297		0.435	1.5858
2.32667	2.1636		0.43625	1.5858
2.33333	2.16455		0.4375	1.58564
2.34	2.16518		0.43875	1.58548
2.34667	2.16613		0.44	1.58564
2.35333	2.16676		0.44125	1.58564
2.36	2.16755		0.4425	1.58564
2.36667	2.16866		0.44375	1.5858
2.37333	2.16976		0.445	1.58564
2.38	2.17055		0.44625	1.58564
2.38667	2.17134		0.4475	1.58564
2.39333	2.17245		0.44875	1.58564
2.4	2.17356		0.45	1.5858
2.40667	2.17435		0.45125	1.58533
2.41333	2.17529		0.4525	1.58548
2.42	2.1764		0.45375	1.58564
2.42667	2.17735		0.455	1.58564
2.43333	2.17814		0.45625	1.58564
2.44	2.17893		0.4575	1.58564
2.44667	2.17972		0.45875	1.58564
2.45333	2.18067		0.46	1.58564
2.46	2.18162		0.46125	1.58533
2.46667	2.18256		0.4625	1.58564
2.47333	2.18351		0.46375	1.58564
2.48	2.18478		0.465	1.58564
2.48667	2.18604		0.46625	1.58564
2.49333	2.18715		0.4675	1.58533
2.5	2.18841		0.46875	1.58533
2.50667	2.18936		0.47	1.58533
2.51333	2.19062		0.47125	1.58564
2.52	2.19157		0.4725	1.58533
2.52667	2.19252		0.47375	1.58533
2.53333	2.19347		0.475	1.58548
2.54	2.19473		0.47625	1.58564
2.54667	2.19568		0.4775	1.5858
2.55333	2.19647		0.47875	1.58548
2.56	2.19758		0.48	1.58533
2.56667	2.19884		0.48125	1.58517
2.57333	2.19979		0.4825	1.58548
2.58	2.20026		0.48375	1.58533
2.58667	2.20137		0.485	1.58564
2.59333	2.20232		0.48625	1.58564
2.6	2.20327		0.4875	1.58564
2.60667	2.20437		0.48875	1.58564
2.61333	2.20564		0.49	1.58564
2.62	2.20659		0.49125	1.58564
2.62667	2.20785		0.4925	1.58564
2.63333	2.20911		0.49375	1.58564
2.64	2.21022		0.495	1.58564
2.64667	2.21101		0.49625	1.58564
2.65333	2.21196		0.4975	1.5858
2.66	2.21291		0.49875	1.5858
2.66667	2.21386		0.5	1.5858
2.67333	2.21512		0.50125	1.5858
2.68	2.21591		0.5025	1.58596
2.68667	2.21702		0.50375	1.58596
2.69333	2.21844		0.505	1.58596
2.7	2.21954		0.50625	1.5858
2.70667	2.22033		0.5075	1.58596
2.71333	2.22113		0.50875	1.58612
2.72	2.22223		0.51	1.58612
2.72667	2.22302		0.51125	1.58596
2.73333	2.22397		0.5125	1.58596
2.74	2.22492		0.51375	1.58596
2.74667	2.22571		0.515	1.58612
2.75333	2.22697		0.51625	1.58596
2.76	2.2276		0.5175	1.58596
2.76667	2.22855		0.51875	1.5858
2.77333	2.22982		0.52	1.5858
2.78	2.23045		0.52125	1.58596
2.78667	2.23171		0.5225	1.58596
2.79333	2.2325		0.52375	1.58564
2.8	2.23329		0.525	1.5858
2.80667	2.23408		0.52625	1.5858
2.81333	2.23456		0.5275	1.58627
2.82	2.23535		0.52875	1.58596
2.82667	2.23614		0.53	1.5858
2.83333	2.23693		0.53125	1.5858
2.84	2.2374		0.5325	1.58596
2.84667	2.23867		0.53375	1.58596
2.85333	2.23946		0.535	1.58612
2.86	2.24041		0.53625	1.58596
2.86667	2.24135		0.5375	1.58596
2.87333	2.2423		0.53875	1.5858
2.88	2.24325		0.54	1.5858
2.88667	2.2442		0.54125	1.58612
2.89333	2.24546		0.5425	1.58596
2.9	2.24641		0.54375	1.5858
2.90667	2.24767		0.545	1.5858
2.91333	2.24878		0.54625	1.5858
2.92	2.24973		0.5475	1.5858
2.92667	2.25068		0.54875	1.58596
2.93333	2.25194		0.55	1.5858
2.94	2.25289		0.55125	1.58596
2.94667	2.25384		0.5525	1.58612
2.95333	2.25494		0.55375	1.58596
2.96	2.25605		0.555	1.58596
2.96667	2.25684		0.55625	1.58596
2.97333	2.25795		0.5575	1.5858
2.98	2.25921		0.55875	1.5858
2.98667	2.26063		0.56	1.58596
2.99333	2.26269		0.56125	1.5858
3	2.26411		0.5625	1.58596
3.00667	2.26506		0.56375	1.58596
3.01333	2.26648		0.565	1.58596
3.02	2.2679		0.56625	1.58612
3.02667	2.26948		0.5675	1.58596
3.03333	2.27122		0.56875	1.58596
3.04	2.27264		0.57	1.58627
3.04667	2.27375		0.57125	1.58627
3.05333	2.27454		0.5725	1.58627
3.06	2.27533		0.57375	1.58596
3.06667	2.27644		0.575	1.58596
3.07333	2.2777		0.57625	1.58612
3.08	2.27897		0.5775	1.58612
3.08667	2.28086		0.57875	1.58612
3.09333	2.28228		0.58	1.58612
3.1	2.28371		0.58125	1.58612
3.10667	2.2856		0.5825	1.58612
3.11333	2.28734		0.58375	1.58627
3.12	2.28892		0.585	1.58643
3.12667	2.29066		0.58625	1.58612
3.13333	2.29224		0.5875	1.58596
3.14	2.29303		0.58875	1.58612
3.14667	2.29414		0.59	1.58596
3.15333	2.29493		0.59125	1.58596
3.16	2.29588		0.5925	1.58612
3.16667	2.2973		0.59375	1.58596
3.17333	2.29809		0.595	1.58612
3.18	2.29904		0.59625	1.58612
3.18667	2.30062		0.5975	1.58612
3.19333	2.30204		0.59875	1.58596
3.2	2.3033		0.6	1.58612
3.20667	2.30425		0.60125	1.58596
3.21333	2.30583		0.6025	1.58627
3.22	2.30741		0.60375	1.58627
3.22667	2.30852		0.605	1.58612
3.23333	2.31026		0.60625	1.58596
3.24	2.31184		0.6075	1.58627
3.24667	2.31342		0.60875	1.58596
3.25333	2.31437		0.61	1.58627
3.26	2.31579		0.61125	1.5858
3.26667	2.31721		0.6125	1.5858
3.27333	2.31863		0.61375	1.58564
3.28	2.32053		0.615	1.5858
3.28667	2.32227		0.61625	1.58596
3.29333	2.32385		0.6175	1.5858
3.3	2.32574		0.61875	1.5858
3.30667	2.32732		0.62	1.5858
3.31333	2.32922		0.62125	1.5858
3.32	2.33159		0.6225	1.58612
3.32667	2.33333		0.62375	1.58596
3.33333	2.33491		0.625	1.5858
3.34	2.33728		0.62625	1.5858
3.34667	2.3387		0.6275	1.58564
3.35333	2.34076		0.62875	1.5858
3.36	2.34281		0.63	1.5858
3.36667	2.34518		0.63125	1.5858
3.37333	2.34724		0.6325	1.5858
3.38	2.3485		0.63375	1.58596
3.38667	2.35056		0.635	1.5858
3.39333	2.35277		0.63625	1.5858
3.4	2.35482		0.6375	1.5858
3.40667	2.35672		0.63875	1.58564
3.41333	2.35909		0.64	1.58564
3.42	2.36114		0.64125	1.58564
3.42667	2.36383		0.6425	1.58627
3.43333	2.36652		0.64375	1.58612
3.44	2.36905		0.645	1.58596
3.44667	2.37157		0.64625	1.58596
3.45333	2.37505		0.6475	1.58596
3.46	2.37916		0.64875	1.58612
3.46667	2.382		0.65	1.58612
3.47333	2.38374		0.65125	1.58596
3.48	2.38564		0.6525	1.58596
3.48667	2.38817		0.65375	1.58596
3.49333	2.39085		0.655	1.5858
3.5	2.39402		0.65625	1.58596
3.50667	2.39654		0.6575	1.58596
3.51333	2.39955		0.65875	1.5858
3.52	2.40113		0.66	1.58564
3.52667	2.40255		0.66125	1.58564
3.53333	2.40381		0.6625	1.58596
3.54	2.40555		0.66375	1.58564
3.54667	2.40761		0.665	1.5858
3.55333	2.40966		0.66625	1.58564
3.56	2.41124		0.6675	1.5858
3.56667	2.41298		0.66875	1.58564
3.57333	2.41488		0.67	1.58564
3.58	2.41693		0.67125	1.58564
3.58667	2.4193		0.6725	1.58596
3.59333	2.42183		0.67375	1.5858
3.6	2.42546		0.675	1.5858
			0.67625	1.5858
			0.6775	1.58596
			0.67875	1.5858
			0.68	1.5858
			0.68125	1.5858
			0.6825	1.5858
			0.68375	1.5858
			0.685	1.58596
			0.68625	1.5858
			0.6875	1.58596
			0.68875	1.58612
			0.69	1.58596
			0.69125	1.58596
			0.6925	1.5858
			0.69375	1.58596
			0.695	1.58596
			0.69625	1.58627
			0.6975	1.5858
			0.69875	1.58564
			0.7	1.5858
			0.70125	1.58564
			0.7025	1.5858
			0.70375	1.5858
			0.705	1.58596
			0.70625	1.5858
			0.7075	1.5858
			0.70875	1.5858
			0.71	1.5858
			0.71125	1.5858
			0.7125	1.58596
			0.71375	1.58596
			0.715	1.5858
			0.71625	1.5858
			0.7175	1.5858
			0.71875	1.5858
			0.72	1.5858
			0.72125	1.58596
			0.7225	1.58596
			0.72375	1.58627
			0.725	1.58612
			0.72625	1.58596
			0.7275	1.58596
			0.72875	1.58596
			0.73	1.5858
			0.73125	1.58596
			0.7325	1.58612
			0.73375	1.58596
			0.735	1.58612
			0.73625	1.58596
			0.7375	1.5858
			0.73875	1.5858
			0.74	1.58564
			0.74125	1.5858
			0.7425	1.58596
			0.74375	1.58564
			0.745	1.5858
			0.74625	1.5858
			0.7475	1.58627
			0.74875	1.58596
			0.75	1.5858
			0.75125	1.5858
			0.7525	1.58596
			0.75375	1.58596
			0.755	1.58596
			0.75625	1.58612
			0.7575	1.5858
			0.75875	1.58612
			0.76	1.58612
			0.76125	1.5858
			0.7625	1.5858
			0.76375	1.5858
			0.765	1.58564
			0.76625	1.5858
			0.7675	1.5858
			0.76875	1.58596
			0.77	1.58612
			0.77125	1.58643
			0.7725	1.58627
			0.77375	1.58627
			0.775	1.58627
			0.77625	1.58643
			0.7775	1.58643
			0.77875	1.58643
			0.78	1.58627
			0.78125	1.58643
			0.7825	1.58627
			0.78375	1.58627
			0.785	1.58627
			0.78625	1.58659
			0.7875	1.58612
			0.78875	1.58643
			0.79	1.58643
			0.79125	1.58643
			0.7925	1.58627
			0.79375	1.58643
			0.795	1.58627
			0.79625	1.58612
			0.7975	1.58627
			0.79875	1.58612
			0.8	1.58612
			0.80125	1.58612
			0.8025	1.58627
			0.80375	1.58627
			0.805	1.58612
			0.80625	1.58643
			0.8075	1.58643
			0.80875	1.58643
			0.81	1.58643
			0.81125	1.58643
			0.8125	1.58627
			0.81375	1.58627
			0.815	1.58643
			0.81625	1.58659
			0.8175	1.58627
			0.81875	1.58627
			0.82	1.58612
			0.82125	1.58612
			0.8225	1.58596
			0.82375	1.58596
			0.825	1.58596
			0.82625	1.58612
			0.8275	1.58612
			0.82875	1.58643
			0.83	1.58627
			0.83125	1.58627
			0.8325	1.58659
			0.83375	1.58643
			0.835	1.58643
			0.83625	1.58643
			0.8375	1.58643
			0.83875	1.58627
			0.84	1.58627
			0.84125	1.58627
			0.8425	1.58627
			0.84375	1.58659
			0.845	1.58627
			0.84625	1.58643
			0.8475	1.58627
			0.84875	1.58627
			0.85	1.58643
			0.85125	1.58643
			0.8525	1.58627
			0.85375	1.58643
			0.855	1.58643
			0.85625	1.58643
			0.8575	1.58643
			0.85875	1.58643
			0.86	1.58643
			0.86125	1.58659
			0.8625	1.58643
			0.86375	1.58675
			0.865	1.58675
			0.86625	1.58659
			0.8675	1.58643
			0.86875	1.58643
			0.87	1.58659
			0.87125	1.58643
			0.8725	1.58659
			0.87375	1.58659
			0.875	1.58643
			0.87625	1.58643
			0.8775	1.58643
			0.87875	1.58659
			0.88	1.58659
			0.88125	1.58659
			0.8825	1.58627
			0.88375	1.58627
			0.885	1.58612
			0.88625	1.58627
			0.8875	1.58627
			0.88875	1.58627
			0.89	1.58627
			0.89125	1.58643
			0.8925	1.58643
			0.89375	1.58643
			0.895	1.58627
			0.89625	1.58643
			0.8975	1.58643
			0.89875	1.58643
			0.9	1.58627
			0.90125	1.58643
			0.9025	1.58643
			0.90375	1.58627
			0.905	1.58627
			0.90625	1.58643
			0.9075	1.58643
			0.90875	1.58627
			0.91	1.58627
			0.91125	1.58612
			0.9125	1.58627
			0.91375	1.58643
			0.915	1.58659
			0.91625	1.58659
			0.9175	1.58643
			0.91875	1.58627
			0.92	1.58627
			0.92125	1.58659
			0.9225	1.58643
			0.92375	1.58627
			0.925	1.58627
			0.92625	1.58627
			0.9275	1.58643
			0.92875	1.58627
			0.93	1.58643
			0.93125	1.58643
			0.9325	1.58643
			0.93375	1.58643
			0.935	1.58675
			0.93625	1.58675
			0.9375	1.58675
			0.93875	1.58675
			0.94	1.58659
			0.94125	1.58659
			0.9425	1.58659
			0.94375	1.58643
			0.945	1.58659
			0.94625	1.58643
			0.9475	1.58643
			0.94875	1.58643
			0.95	1.58643
			0.95125	1.58659
			0.9525	1.58643
			0.95375	1.58659
			0.955	1.58659
			0.95625	1.58675
			0.9575	1.58675
			0.95875	1.58643
			0.96	1.58659
			0.96125	1.58643
			0.9625	1.58659
			0.96375	1.58659
			0.965	1.58675
			0.96625	1.58659
			0.9675	1.58691
			0.96875	1.58675
			0.97	1.58659
			0.97125	1.58659
			0.9725	1.58675
			0.97375	1.58675
			0.975	1.58675
			0.97625	1.58675
			0.9775	1.58691
			0.97875	1.58675
			0.98	1.58675
			0.98125	1.58675
			0.9825	1.58675
			0.98375	1.58675
			0.985	1.58659
			0.98625	1.58643
			0.9875	1.58627
			0.98875	1.58612
			0.99	1.58627
			0.99125	1.58627
			0.9925	1.58612
			0.99375	1.58612
			0.995	1.58627
			0.99625	1.58643
			0.9975	1.58643
			0.99875	1.58627
			1	1.58643
			1.00125	1.58627
			1.0025	1.58643
			1.00375	1.58643
			1.005	1.58659
			1.00625	1.58643
			1.0075	1.58643
			1.00875	1.58643
			1.01	1.58643
			1.01125	1.58643
			1.0125	1.58643
			1.01375	1.58627
			1.015	1.58643
			1.01625	1.58659
			1.0175	1.58643
			1.01875	1.58643
			1.02	1.58643
			1.02125	1.58627
			1.0225	1.58627
			1.02375	1.58643
			1.025	1.58643
			1.02625	1.58627
			1.0275	1.58643
			1.02875	1.58659
			1.03	1.58643
			1.03125	1.58643
			1.0325	1.58643
			1.03375	1.58643
			1.035	1.58627
			1.03625	1.58627
			1.0375	1.58643
			1.03875	1.58643
			1.04	1.58627
			1.04125	1.58627
			1.0425	1.58643
			1.04375	1.58643
			1.045	1.58643
			1.04625	1.58643
			1.0475	1.58627
			1.04875	1.58643
			1.05	1.58643
			1.05125	1.58612
			1.0525	1.58627
			1.05375	1.58627
			1.055	1.58627
			1.05625	1.58612
			1.0575	1.58612
			1.05875	1.58596
			1.06	1.58596
			1.06125	1.5858
			1.0625	1.5858
			1.06375	1.58612
			1.065	1.58596
			1.06625	1.58596
			1.0675	1.58612
			1.06875	1.58596
			1.07	1.58596
			1.07125	1.58596
			1.0725	1.58612
			1.07375	1.58596
			1.075	1.58612
			1.07625	1.58596
			1.0775	1.58643
			1.07875	1.58627
			1.08	1.58627
			1.08125	1.58596
			1.0825	1.58612
			1.08375	1.58596
			1.085	1.58627
			1.08625	1.58627
			1.0875	1.58627
			1.08875	1.58627
			1.09	1.58627
			1.09125	1.58643
			1.0925	1.58627
			1.09375	1.58612
			1.095	1.58627
			1.09625	1.58612
			1.0975	1.58643
			1.09875	1.58643
			1.1	1.58627
			1.10125	1.58627
			1.1025	1.58643
			1.10375	1.58627
			1.105	1.58627
			1.10625	1.58643
			1.1075	1.58643
			1.10875	1.58612
			1.11	1.58596
			1.11125	1.58596
			1.1125	1.58596
			1.11375	1.58596
			1.115	1.58612
			1.11625	1.58596
			1.1175	1.58596
			1.11875	1.58596
			1.12	1.58612
			1.12125	1.58627
			1.1225	1.58643
			1.12375	1.58627
			1.125	1.58612
			1.12625	1.58612
			1.1275	1.58612
			1.12875	1.58612
			1.13	1.58612
			1.13125	1.58612
			1.1325	1.58612
			1.13375	1.58627
			1.135	1.58627
			1.13625	1.58627
			1.1375	1.58627
			1.13875	1.58643
			1.14	1.58627
			1.14125	1.58596
			1.1425	1.58596
			1.14375	1.58596
			1.145	1.58596
			1.14625	1.58612
			1.1475	1.58564
			1.14875	1.58596
			1.15	1.58564
			1.15125	1.5858
			1.1525	1.58564
			1.15375	1.58564
			1.155	1.58612
			1.15625	1.58627
			1.1575	1.58627
			1.15875	1.58627
			1.16	1.58643
			1.16125	1.58643
			1.1625	1.58643
			1.16375	1.58643
			1.165	1.58627
			1.16625	1.58627
			1.1675	1.58627
			1.16875	1.58612
			1.17	1.58627
			1.17125	1.58643
			1.1725	1.58643
			1.17375	1.58627
			1.175	1.58627
			1.17625	1.58627
			1.1775	1.58643
			1.17875	1.58627
			1.18	1.58643
			1.18125	1.58659
			1.1825	1.58659
			1.18375	1.58643
			1.185	1.58643
			1.18625	1.58643
			1.1875	1.58643
			1.18875	1.58643
			1.19	1.58643
			1.19125	1.58659
			1.1925	1.58659
			1.19375	1.58659
			1.195	1.58659
			1.19625	1.58659
			1.1975	1.58643
			1.19875	1.58643
			1.2	1.58643
			1.20125	1.58659
			1.2025	1.58627
			1.20375	1.58643
			1.205	1.58643
			1.20625	1.58627
			1.2075	1.58627
			1.20875	1.58612
			1.21	1.58627
			1.21125	1.58627
			1.2125	1.58627
			1.21375	1.58643
			1.215	1.58643
			1.21625	1.58643
			1.2175	1.58659
			1.21875	1.58643
			1.22	1.58643
			1.22125	1.58675
			1.2225	1.58643
			1.22375	1.58643
			1.225	1.58643
			1.22625	1.58627
			1.2275	1.58627
			1.22875	1.58627
			1.23	1.58612
			1.23125	1.58627
			1.2325	1.58627
			1.23375	1.58643
			1.235	1.58643
			1.23625	1.58643
			1.2375	1.58643
			1.23875	1.58627
			1.24	1.58627
			1.24125	1.58627
			1.2425	1.58627
			1.24375	1.58612
			1.245	1.58612
			1.24625	1.58627
			1.2475	1.58627
			1.24875	1.58627
			1.25	1.58612
			1.25125	1.58627
			1.2525	1.58627
			1.25375	1.58659
			1.255	1.58643
			1.25625	1.58627
			1.2575	1.58643
			1.25875	1.58659
			1.26	1.58659
			1.26125	1.58643
			1.2625	1.58627
			1.26375	1.58643
			1.265	1.58643
			1.26625	1.58627
			1.2675	1.58612
			1.26875	1.58596
			1.27	1.58612
			1.27125	1.58612
			1.2725	1.58612
			1.27375	1.58612
			1.275	1.58612
			1.27625	1.58596
			1.2775	1.58643
			1.27875	1.58643
			1.28	1.58643
			1.28125	1.58643
			1.2825	1.58627
			1.28375	1.58643
			1.285	1.58643
			1.28625	1.58627
			1.2875	1.58627
			1.28875	1.58612
			1.29	1.58627
			1.29125	1.58627
			1.2925	1.58627
			1.29375	1.58643
			1.295	1.58627
			1.29625	1.58627
			1.2975	1.58612
			1.29875	1.58612
			1.3	1.58627
			1.30125	1.58612
			1.3025	1.58627
			1.30375	1.58612
			1.305	1.58627
			1.30625	1.58612
			1.3075	1.58612
			1.30875	1.58612
			1.31	1.58612
			1.31125	1.58627
			1.3125	1.58596
			1.31375	1.58612
			1.315	1.58612
			1.31625	1.58627
			1.3175	1.58627
			1.31875	1.58627
			1.32	1.58643
			1.32125	1.58643
			1.3225	1.58643
			1.32375	1.58627
			1.325	1.58627
			1.32625	1.58627
			1.3275	1.58643
			1.32875	1.58643
			1.33	1.58627
			1.33125	1.58612
			1.3325	1.58612
			1.33375	1.58643
			1.335	1.58627
			1.33625	1.58627
			1.3375	1.58627
			1.33875	1.58643
			1.34	1.58643
			1.34125	1.58643
			1.3425	1.58643
			1.34375	1.58627
			1.345	1.58643
			1.34625	1.58627
			1.3475	1.58612
			1.34875	1.58612
			1.35	1.58627
			1.35125	1.58627
			1.3525	1.58627
			1.35375	1.58627
			1.355	1.58612
			1.35625	1.58627
			1.3575	1.58643
			1.35875	1.58659
			1.36	1.58659
			1.36125	1.58643
			1.3625	1.58627
			1.36375	1.58643
			1.365	1.58643
			1.36625	1.58643
			1.3675	1.58643
			1.36875	1.58612
			1.37	1.58612
			1.37125	1.58627
			1.3725	1.58627
			1.37375	1.58627
			1.375	1.58627
			1.37625	1.58612
			1.3775	1.58612
			1.37875	1.58612
			1.38	1.58612
			1.38125	1.58612
			1.3825	1.58627
			1.38375	1.58612
			1.385	1.58612
			1.38625	1.58612
			1.3875	1.58612
			1.38875	1.58596
			1.39	1.58596
			1.39125	1.58612
			1.3925	1.58612
			1.39375	1.58612
			1.395	1.58596
			1.39625	1.58627
			1.3975	1.58612
			1.39875	1.58612
			1.4	1.58612
			1.40125	1.58612
			1.4025	1.58596
			1.40375	1.58612
			1.405	1.58612
			1.40625	1.5858
			1.4075	1.58596
			1.40875	1.58596
			1.41	1.58596
			1.41125	1.58612
			1.4125	1.5858
			1.41375	1.58596
			1.415	1.58612
			1.41625	1.58612
			1.4175	1.58627
			1.41875	1.58627
			1.42	1.58612
			1.42125	1.58596
			1.4225	1.58612
			1.42375	1.5858
			1.425	1.5858
			1.42625	1.58564
			1.4275	1.5858
			1.42875	1.5858
			1.43	1.58564
			1.43125	1.58564
			1.4325	1.58564
			1.43375	1.58564
			1.435	1.58564
			1.43625	1.58564
			1.4375	1.58564
			1.43875	1.5858
			1.44	1.58564
			1.44125	1.58564
			1.4425	1.5858
			1.44375	1.58612
			1.445	1.5858
			1.44625	1.5858
			1.4475	1.58596
			1.44875	1.58612
			1.45	1.58612
			1.45125	1.58612
			1.4525	1.58612
			1.45375	1.58596
			1.455	1.58548
			1.45625	1.58564
			1.4575	1.58564
			1.45875	1.5858
			1.46	1.5858
			1.46125	1.5858
			1.4625	1.5858
			1.46375	1.5858
			1.465	1.58596
			1.46625	1.5858
			1.4675	1.58596
			1.46875	1.58596
			1.47	1.5858
			1.47125	1.58596
			1.4725	1.5858
			1.47375	1.5858
			1.475	1.5858
			1.47625	1.5858
			1.4775	1.5858
			1.47875	1.5858
			1.48	1.5858
			1.48125	1.5858
			1.4825	1.5858
			1.48375	1.5858
			1.485	1.58596
			1.48625	1.5858
			1.4875	1.58596
			1.48875	1.58612
			1.49	1.58596
			1.49125	1.5858
			1.4925	1.5858
			1.49375	1.58596
			1.495	1.58612
			1.49625	1.5858
			1.4975	1.5858
			1.49875	1.58612
			1.5	1.5858
			1.50125	1.5858
			1.5025	1.5858
			1.50375	1.58596
			1.505	1.5858
			1.50625	1.5858
			1.5075	1.58596
			1.50875	1.58612
			1.51	1.58596
			1.51125	1.5858
			1.5125	1.58612
			1.51375	1.58596
			1.515	1.5858
			1.51625	1.58564
			1.5175	1.5858
			1.51875	1.5858
			1.52	1.58596
			1.52125	1.58596
			1.5225	1.58612
			1.52375	1.5858
			1.525	1.58596
			1.52625	1.58596
			1.5275	1.58612
			1.52875	1.58612
			1.53	1.58596
			1.53125	1.58596
			1.5325	1.5858
			1.53375	1.58596
			1.535	1.58596
			1.53625	1.58596
			1.5375	1.58612
			1.53875	1.58612
			1.54	1.58627
			1.54125	1.58643
			1.5425	1.58627
			1.54375	1.58627
			1.545	1.58627
			1.54625	1.58627
			1.5475	1.58627
			1.54875	1.58612
			1.55	1.58643
			1.55125	1.58659
			1.5525	1.58627
			1.55375	1.58643
			1.555	1.58643
			1.55625	1.58627
			1.5575	1.58643
			1.55875	1.58643
			1.56	1.58627
			1.56125	1.58612
			1.5625	1.58612
			1.56375	1.58612
			1.565	1.58627
			1.56625	1.58612
			1.5675	1.58596
			1.56875	1.58612
			1.57	1.58627
			1.57125	1.58627
			1.5725	1.58643
			1.57375	1.58643
			1.575	1.58627
			1.57625	1.58627
			1.5775	1.58612
			1.57875	1.58627
			1.58	1.58627
			1.58125	1.58612
			1.5825	1.58612
			1.58375	1.58612
			1.585	1.58643
			1.58625	1.58612
			1.5875	1.58596
			1.58875	1.58596
			1.59	1.58596
			1.59125	1.58596
			1.5925	1.58596
			1.59375	1.58612
			1.595	1.58612
			1.59625	1.58596
			1.5975	1.58596
			1.59875	1.58596
			1.6	1.5858
			1.60125	1.58596
			1.6025	1.58596
			1.60375	1.58612
			1.605	1.58612
			1.60625	1.58612
			1.6075	1.5858
			1.60875	1.58596
			1.61	1.5858
			1.61125	1.58596
			1.6125	1.5858
			1.61375	1.5858
			1.615	1.5858
			1.61625	1.5858
			1.6175	1.5858
			1.61875	1.58596
			1.62	1.58612
			1.62125	1.58596
			1.6225	1.58627
			1.62375	1.58612
			1.625	1.58596
			1.62625	1.58596
			1.6275	1.58612
			1.62875	1.58612
			1.63	1.58596
			1.63125	1.58612
			1.6325	1.5858
			1.63375	1.58596
			1.635	1.58596
			1.63625	1.58596
			1.6375	1.58612
			1.63875	1.5858
			1.64	1.58596
			1.64125	1.58596
			1.6425	1.58596
			1.64375	1.5858
			1.645	1.58612
			1.64625	1.58612
			1.6475	1.58596
			1.64875	1.58596
			1.65	1.58596
			1.65125	1.58596
			1.6525	1.58612
			1.65375	1.58627
			1.655	1.58612
			1.65625	1.58627
			1.6575	1.58627
			1.65875	1.58596
			1.66	1.58612
			1.66125	1.58612
			1.6625	1.58612
			1.66375	1.58612
			1.665	1.58627
			1.66625	1.58596
			1.6675	1.58612
			1.66875	1.58627
			1.67	1.58643
			1.67125	1.58643
			1.6725	1.58643
			1.67375	1.58643
			1.675	1.58627
			1.67625	1.58643
			1.6775	1.58627
			1.67875	1.58627
			1.68	1.58627
			1.68125	1.58643
			1.6825	1.58643
			1.68375	1.58659
			1.685	1.58659
			1.68625	1.58659
			1.6875	1.58659
			1.68875	1.58627
			1.69	1.58659
			1.69125	1.58659
			1.6925	1.58659
			1.69375	1.58643
			1.695	1.58643
			1.69625	1.58643
			1.6975	1.58643
			1.69875	1.58659
			1.7	1.58643
			1.70125	1.58643
			1.7025	1.58643
			1.70375	1.58643
			1.705	1.58659
			1.70625	1.58612
			1.7075	1.58612
			1.70875	1.58612
			1.71	1.58627
			1.71125	1.58612
			1.7125	1.58627
			1.71375	1.58612
			1.715	1.58596
			1.71625	1.58612
			1.7175	1.58612
			1.71875	1.58612
			1.72	1.58627
			1.72125	1.58612
			1.7225	1.58612
			1.72375	1.58612
			1.725	1.58612
			1.72625	1.58627
			1.7275	1.58612
			1.72875	1.58627
			1.73	1.58612
			1.73125	1.58612
			1.7325	1.58612
			1.73375	1.58612
			1.735	1.58627
			1.73625	1.58627
			1.7375	1.58612
			1.73875	1.58596
			1.74	1.58596
			1.74125	1.58596
			1.7425	1.58596
			1.74375	1.58596
			1.745	1.58596
			1.74625	1.58612
			1.7475	1.58612
			1.74875	1.58627
			1.75	1.58612
			1.75125	1.58596
			1.7525	1.58596
			1.75375	1.58596
			1.755	1.58596
			1.75625	1.58596
			1.7575	1.58612
			1.75875	1.5858
			1.76	1.5858
			1.76125	1.58596
			1.7625	1.58596
			1.76375	1.58596
			1.765	1.58627
			1.76625	1.58627
			1.7675	1.58643
			1.76875	1.58627
			1.77	1.58643
			1.77125	1.58643
			1.7725	1.58643
			1.77375	1.58643
			1.775	1.58659
			1.77625	1.58627
			1.7775	1.58643
			1.77875	1.58627
			1.78	1.58643
			1.78125	1.58643
			1.7825	1.58627
			1.78375	1.58643
			1.785	1.58627
			1.78625	1.58659
			1.7875	1.58659
			1.78875	1.58659
			1.79	1.58659
			1.79125	1.58659
			1.7925	1.58643
			1.79375	1.58659
			1.795	1.58643
			1.79625	1.58627
			1.7975	1.58643
			1.79875	1.58643
			1.8	1.58627
			1.80125	1.58643
			1.8025	1.58643
			1.80375	1.58627
			1.805	1.58643
			1.80625	1.58643
			1.8075	1.58627
			1.80875	1.58627
			1.81	1.58612
			1.81125	1.58596
			1.8125	1.58627
			1.81375	1.58627
			1.815	1.58627
			1.81625	1.58627
			1.8175	1.58627
			1.81875	1.58627
			1.82	1.58612
			1.82125	1.58612
			1.8225	1.58612
			1.82375	1.58596
			1.825	1.58596
			1.82625	1.58596
			1.8275	1.58596
			1.82875	1.58596
			1.83	1.58596
			1.83125	1.58596
			1.8325	1.58596
			1.83375	1.5858
			1.835	1.5858
			1.83625	1.58596
			1.8375	1.5858
			1.83875	1.58596
			1.84	1.58596
			1.84125	1.58627
			1.8425	1.58596
			1.84375	1.58596
			1.845	1.58596
			1.84625	1.58596
			1.8475	1.58612
			1.84875	1.58612
			1.85	1.58612
			1.85125	1.58627
			1.8525	1.58627
			1.85375	1.58627
			1.855	1.58627
			1.85625	1.58612
			1.8575	1.58627
			1.85875	1.58627
			1.86	1.58612
			1.86125	1.58627
			1.8625	1.58627
			1.86375	1.58627
			1.865	1.58643
			1.86625	1.58612
			1.8675	1.58627
			1.86875	1.58627
			1.87	1.58643
			1.87125	1.58643
			1.8725	1.58627
			1.87375	1.58627
			1.875	1.58612
			1.87625	1.58627
			1.8775	1.58643
			1.87875	1.58643
			1.88	1.58643
			1.88125	1.58643
			1.8825	1.58643
			1.88375	1.58643
			1.885	1.58659
			1.88625	1.58627
			1.8875	1.58643
			1.88875	1.58659
			1.89	1.58643
			1.89125	1.58659
			1.8925	1.58643
			1.89375	1.58643
			1.895	1.58643
			1.89625	1.58627
			1.8975	1.58643
			1.89875	1.58643
			1.9	1.58643
			1.90125	1.58659
			1.9025	1.58675
			1.90375	1.58643
			1.905	1.58643
			1.90625	1.58643
			1.9075	1.58627
			1.90875	1.58643
			1.91	1.58643
			1.91125	1.58643
			1.9125	1.58627
			1.91375	1.58643
			1.915	1.58627
			1.91625	1.58627
			1.9175	1.58627
			1.91875	1.58627
			1.92	1.58627
			1.92125	1.58627
			1.9225	1.58627
			1.92375	1.58627
			1.925	1.58612
			1.92625	1.58627
			1.9275	1.58643
			1.92875	1.58627
			1.93	1.58627
			1.93125	1.58627
			1.9325	1.58643
			1.93375	1.58627
			1.935	1.58627
			1.93625	1.58627
			1.9375	1.58612
			1.93875	1.58627
			1.94	1.58627
			1.94125	1.58627
			1.9425	1.58627
			1.94375	1.58643
			1.945	1.58643
			1.94625	1.58659
			1.9475	1.58643
			1.94875	1.58659
			1.95	1.58675
			1.95125	1.58659
			1.9525	1.58643
			1.95375	1.58659
			1.955	1.58675
			1.95625	1.58643
			1.9575	1.58627
			1.95875	1.58643
			1.96	1.58627
			1.96125	1.58627
			1.9625	1.58643
			1.96375	1.58659
			1.965	1.58659
			1.96625	1.58659
			1.9675	1.58659
			1.96875	1.58675
			1.97	1.58659
			1.97125	1.58643
			1.9725	1.58643
			1.97375	1.58643
			1.975	1.58643
			1.97625	1.58643
			1.9775	1.58627
			1.97875	1.58643
			1.98	1.58659
			1.98125	1.58659
			1.9825	1.58675
			1.98375	1.58675
			1.985	1.58675
			1.98625	1.58659
			1.9875	1.58659
			1.98875	1.58659
			1.99	1.58643
			1.99125	1.58675
			1.9925	1.58675
			1.99375	1.58659
			1.995	1.58675
			1.99625	1.58675
			1.9975	1.58659
			1.99875	1.58675
			2	1.58675
			2.00125	1.58675
			2.0025	1.58675
			2.00375	1.58675
			2.005	1.58675
			2.00625	1.58675
			2.0075	1.58675
			2.00875	1.58691
			2.01	1.58691
			2.01125	1.58691
			2.0125	1.58659
			2.01375	1.58675
			2.015	1.58659
			2.01625	1.58659
			2.0175	1.58675
			2.01875	1.58675
			2.02	1.58691
			2.02125	1.58691
			2.0225	1.58706
			2.02375	1.58691
			2.025	1.58691
			2.02625	1.58675
			2.0275	1.58675
			2.02875	1.58691
			2.03	1.58675
			2.03125	1.58675
			2.0325	1.58675
			2.03375	1.58691
			2.035	1.58691
			2.03625	1.58691
			2.0375	1.58691
			2.03875	1.58691
			2.04	1.58691
			2.04125	1.58691
			2.0425	1.58675
			2.04375	1.58675
			2.045	1.58691
			2.04625	1.58675
			2.0475	1.58691
			2.04875	1.58706
			2.05	1.58691
			2.05125	1.58706
			2.0525	1.58691
			2.05375	1.58706
			2.055	1.58675
			2.05625	1.58691
			2.0575	1.58691
			2.05875	1.58675
			2.06	1.58659
			2.06125	1.58675
			2.0625	1.58659
			2.06375	1.58659
			2.065	1.58691
			2.06625	1.58722
			2.0675	1.58722
			2.06875	1.58738
			2.07	1.58754
			2.07125	1.58722
			2.0725	1.58691
			2.07375	1.58706
			2.075	1.58722
			2.07625	1.58706
			2.0775	1.58722
			2.07875	1.58722
			2.08	1.58722
			2.08125	1.58706
			2.0825	1.58691
			2.08375	1.58691
			2.085	1.58706
			2.08625	1.58706
			2.0875	1.58706
			2.08875	1.58675
			2.09	1.58659
			2.09125	1.58659
			2.0925	1.58691
			2.09375	1.58675
			2.095	1.58659
			2.09625	1.58675
			2.0975	1.58691
			2.09875	1.58691
			2.1	1.58675
			2.10125	1.58691
			2.1025	1.58691
			2.10375	1.58691
			2.105	1.58675
			2.10625	1.58691
			2.1075	1.58706
			2.10875	1.58691
			2.11	1.58675
			2.11125	1.58675
			2.1125	1.58659
			2.11375	1.58675
			2.115	1.58659
			2.11625	1.58675
			2.1175	1.58659
			2.11875	1.58659
			2.12	1.58691
			2.12125	1.58706
			2.1225	1.58675
			2.12375	1.58675
			2.125	1.58675
			2.12625	1.58659
			2.1275	1.58691
			2.12875	1.58675
			2.13	1.58675
			2.13125	1.58691
			2.1325	1.58691
			2.13375	1.58675
			2.135	1.58675
			2.13625	1.58706
			2.1375	1.58691
			2.13875	1.58691
			2.14	1.58691
			2.14125	1.58691
			2.1425	1.58675
			2.14375	1.58675
			2.145	1.58675
			2.14625	1.58691
			2.1475	1.58691
			2.14875	1.58691
			2.15	1.58691
			2.15125	1.58691
			2.1525	1.58722
			2.15375	1.58722
			2.155	1.58722
			2.15625	1.58722
			2.1575	1.58722
			2.15875	1.58706
			2.16	1.58706
			2.16125	1.58722
			2.1625	1.58722
			2.16375	1.58706
			2.165	1.58706
			2.16625	1.58722
			2.1675	1.58722
			2.16875	1.58706
			2.17	1.58722
			2.17125	1.58706
			2.1725	1.58722
			2.17375	1.58706
			2.175	1.58691
			2.17625	1.58706
			2.1775	1.58706
			2.17875	1.58722
			2.18	1.58722
			2.18125	1.58706
			2.1825	1.58706
			2.18375	1.58738
			2.185	1.58738
			2.18625	1.58722
			2.1875	1.58722
			2.18875	1.58722
			2.19	1.58722
			2.19125	1.58738
			2.1925	1.58706
			2.19375	1.58706
			2.195	1.58706
			2.19625	1.58722
			2.1975	1.58706
			2.19875	1.58722
			2.2	1.58706
			2.20125	1.58706
			2.2025	1.58706
			2.20375	1.58691
			2.205	1.58691
			2.20625	1.58659
			2.2075	1.58675
			2.20875	1.58675
			2.21	1.58691
			2.21125	1.58691
			2.2125	1.58691
			2.21375	1.58675
			2.215	1.58675
			2.21625	1.58675
			2.2175	1.58691
			2.21875	1.58691
			2.22	1.58675
			2.22125	1.58675
			2.2225	1.58691
			2.22375	1.58675
			2.225	1.58675
			2.22625	1.58659
			2.2275	1.58675
			2.22875	1.58691
			2.23	1.58691
			2.23125	1.58675
			2.2325	1.58691
			2.23375	1.58691
			2.235	1.58675
			2.23625	1.58691
			2.2375	1.58675
			2.23875	1.58706
			2.24	1.58691
			2.24125	1.58691
			2.2425	1.58706
			2.24375	1.58691
			2.245	1.58691
			2.24625	1.58706
			2.2475	1.58722
			2.24875	1.58722
			2.25	1.58722
			2.25125	1.58706
			2.2525	1.58691
			2.25375	1.58722
			2.255	1.58722
			2.25625	1.58738
			2.2575	1.58738
			2.25875	1.58738
			2.26	1.58738
			2.26125	1.58722
			2.2625	1.58706
			2.26375	1.58722
			2.265	1.58706
			2.26625	1.58706
			2.2675	1.58706
			2.26875	1.58722
			2.27	1.58722
			2.27125	1.58738
			2.2725	1.58722
			2.27375	1.58722
			2.275	1.58722
			2.27625	1.58722
			2.2775	1.58706
			2.27875	1.58722
			2.28	1.58706
			2.28125	1.58706
			2.2825	1.58706
			2.28375	1.58706
			2.285	1.58691
			2.28625	1.58706
			2.2875	1.58706
			2.28875	1.58706
			2.29	1.58706
			2.29125	1.58722
			2.2925	1.58722
			2.29375	1.58706
			2.295	1.58722
			2.29625	1.58706
			2.2975	1.58706
			2.29875	1.58706
			2.3	1.58738
			2.30125	1.58738
			2.3025	1.58754
			2.30375	1.58722
			2.305	1.58722
			2.30625	1.58722
			2.3075	1.58722
			2.30875	1.58738
			2.31	1.58722
			2.31125	1.58706
			2.3125	1.58722
			2.31375	1.58706
			2.315	1.58706
			2.31625	1.58675
			2.3175	1.58691
			2.31875	1.58691
			2.32	1.58722
			2.32125	1.58722
			2.3225	1.58722
			2.32375	1.58722
			2.325	1.58706
			2.32625	1.58722
			2.3275	1.58706
			2.32875	1.58722
			2.33	1.58706
			2.33125	1.58691
			2.3325	1.58706
			2.33375	1.58706
			2.335	1.58706
			2.33625	1.58706
			2.3375	1.58706
			2.33875	1.58738
			2.34	1.58706
			2.34125	1.58722
			2.3425	1.58691
			2.34375	1.58675
			2.345	1.58675
			2.34625	1.58691
			2.3475	1.58691
			2.34875	1.58706
			2.35	1.58706
			2.35125	1.58706
			2.3525	1.58691
			2.35375	1.58706
			2.355	1.58706
			2.35625	1.58691
			2.3575	1.58706
			2.35875	1.58691
			2.36	1.58691
			2.36125	1.58691
			2.3625	1.58691
			2.36375	1.58691
			2.365	1.58691
			2.36625	1.58691
			2.3675	1.58691
			2.36875	1.58691
			2.37	1.58691
			2.37125	1.58691
			2.3725	1.58691
			2.37375	1.58691
			2.375	1.58706
			2.37625	1.58691
			2.3775	1.58691
			2.37875	1.58706
			2.38	1.58722
			2.38125	1.58722
			2.3825	1.58722
			2.38375	1.58706
			2.385	1.58706
			2.38625	1.58691
			2.3875	1.58691
			2.38875	1.58722
			2.39	1.58691
			2.39125	1.58706
			2.3925	1.58722
			2.39375	1.58722
			2.395	1.58738
			2.39625	1.58706
			2.3975	1.58722
			2.39875	1.58722
			2.4	1.58738
			2.40125	1.58738
			2.4025	1.58738
			2.40375	1.58738
			2.405	1.58706
			2.40625	1.58706
			2.4075	1.58706
			2.40875	1.58691
			2.41	1.58706
			2.41125	1.58691
			2.4125	1.58706
			2.41375	1.58722
			2.415	1.58691
			2.41625	1.58691
			2.4175	1.58706
			2.41875	1.58706
			2.42	1.58706
			2.42125	1.58706
			2.4225	1.58706
			2.42375	1.58706
			2.425	1.58691
			2.42625	1.58691
			2.4275	1.58691
			2.42875	1.58691
			2.43	1.58738
			2.43125	1.58738
			2.4325	1.58722
			2.43375	1.58722
			2.435	1.58706
			2.43625	1.58706
			2.4375	1.58691
			2.43875	1.58706
			2.44	1.58706
			2.44125	1.58691
			2.4425	1.58675
			2.44375	1.58691
			2.445	1.58691
			2.44625	1.58691
			2.4475	1.58706
			2.44875	1.58691
			2.45	1.58691
			2.45125	1.58706
			2.4525	1.58691
			2.45375	1.58706
			2.455	1.58706
			2.45625	1.58722
			2.4575	1.58706
			2.45875	1.58738
			2.46	1.58722
			2.46125	1.58722
			2.4625	1.58706
			2.46375	1.58691
			2.465	1.58706
			2.46625	1.58706
			2.4675	1.58691
			2.46875	1.58706
			2.47	1.58691
			2.47125	1.58706
			2.4725	1.58691
			2.47375	1.58706
			2.475	1.58691
			2.47625	1.58738
			2.4775	1.58738
			2.47875	1.58722
			2.48	1.58722
			2.48125	1.58738
			2.4825	1.58722
			2.48375	1.58722
			2.485	1.58706
			2.48625	1.58706
			2.4875	1.58706
			2.48875	1.58706
			2.49	1.58706
			2.49125	1.58706
			2.4925	1.58691
			2.49375	1.58706
			2.495	1.58722
			2.49625	1.58722
[truncated: 17,203 more rows]

## Sheet: Fig. 4e
Mass activity (A g−1)																			Overpotential change (mV versus RHE)
HfS0.52O1.09			ZrS0.64O1.03			TiS0.78O0.91			TaS1.08O0.75			NbS1.16O0.83			VSe0.94O1.07				HfS0.52O1.09			ZrS0.64O1.03			TiS0.78O0.91			TaS1.08O0.75			NbS1.16O0.83			VSe0.94O1.07
Data point	Average	s.d.	Data point	Average	s.d.	Data point	Average	s.d.	Data point	Average	s.d.	Data point	Average	s.d.	Data point	Average	s.d.		Data point	Average	s.d.	Data point	Average	s.d.	Data point	Average	s.d.	Data point	Average	s.d.	Data point	Average	s.d.	Data point	Average	s.d.
105592	102959	6834	92586	94835	5716	48710	53721	3625	81357	78104	5230	48334	49025	4671	16246	20168	2799		10	14	3	32	37	8	127	106	15	85	92	11	162	187	19	249	260	23
98067			87312			51973			69968			46531			19203				15			47			113			79			178			275
95331			102984			56217			77326			44473			23854				18			42			95			108			195			228
112846			96457			57984			83764			56762			21370				13			28			90			96			213			286

## Sheet: Fig. 4f
Current density (mA cm−2)	Cell voltage (V)
	HfS0.52O1.09 II 1T-MoS2	ZrS0.64O1.03 II 1T-MoS2	TaS1.08O0.75 II 1T-MoS2
100	1.46681	1.53796	1.65778
200	1.54314	1.63894	1.80381
300	1.60382	1.72887	1.92461
400	1.6645	1.81357	2.0286
500	1.7216	1.89291	2.12705
600	1.77722	1.96402	2.21386
700	1.83044	2.03324	2.30073
800	1.88203	2.10357	2.37972
900	1.93361	2.16789	2.44919
1000	1.9852	2.23426	2.52641
1100	2.03648	2.29352	2.59698
1200	2.08374	2.35326	2.65893
1300	2.13682	2.40763	2.72133
1400	2.18378	2.46705	2.7846
1500	2.23552	2.52007	2.84899
1600	2.28293	2.57388	2.90496
1700	2.329	2.62334	2.96482
1800	2.37178	2.67802	3.02377
1900	2.42009	2.72322	3.07798
2000	2.46258	2.77284	3.13418
2100	2.50477	2.81757	3.18971
2200	2.54711	2.86308	3.24978
2300	2.58901	2.9037	3.31095

## Sheet: Fig. 4g
Time (h)	Potential (V versus RHE)
0	1.41107
0.002	1.42053
0.004	1.42018
0.006	1.4195
0.008	1.4195
0.01	1.41916
0.012	1.41884
0.014	1.41916
0.016	1.41903
0.018	1.41884
0.02	1.41901
0.022	1.41938
0.024	1.41863
0.026	1.4185
0.028	1.41884
0.03	1.41916
0.032	1.4195
0.034	1.41929
0.036	1.41944
0.038	1.41916
0.04	1.41999
0.042	1.42006
0.044	1.4195
0.046	1.41884
0.048	1.41863
0.05	1.41891
0.052	1.41852
0.054	1.4184
0.056	1.4185
0.058	1.41884
0.06	1.4185
0.062	1.41848
0.064	1.4185
0.066	1.41816
0.068	1.41854
0.07	1.41844
0.072	1.4182
0.074	1.41818
0.076	1.41846
0.078	1.41782
0.08	1.41857
0.082	1.41825
0.084	1.41835
0.086	1.41827
0.088	1.41823
0.09	1.41859
0.092	1.4185
0.094	1.41782
0.096	1.41776
0.098	1.41778
0.1	1.41778
0.102	1.41782
0.104	1.41776
0.106	1.41782
0.108	1.41816
0.11	1.41816
0.112	1.41782
0.114	1.4178
0.116	1.41782
0.118	1.41771
0.12	1.41803
0.122	1.41791
0.124	1.41782
0.126	1.41744
0.128	1.41782
0.13	1.41784
0.132	1.41803
0.134	1.41735
0.136	1.41748
0.138	1.41782
0.14	1.41782
0.142	1.41771
0.144	1.41797
0.146	1.41782
0.148	1.41803
0.15	1.41776
0.152	1.41767
0.154	1.41778
0.156	1.41782
0.158	1.41816
0.16	1.41782
0.162	1.41816
0.164	1.41816
0.166	1.41784
0.168	1.41776
0.17	1.41748
0.172	1.41782
0.174	1.41782
0.176	1.4178
0.178	1.41782
0.18	1.41816
0.182	1.4185
0.184	1.41884
0.186	1.41916
0.188	1.41912
0.19	1.4195
0.192	1.41946
0.194	1.41916
0.196	1.4185
0.198	1.41857
0.2	1.41816
0.202	1.41782
0.204	1.41782
0.206	1.41784
0.208	1.41872
0.21	1.41844
0.212	1.41816
0.214	1.4184
0.216	1.4185
0.218	1.41884
0.22	1.41906
0.222	1.41884
0.224	1.41816
0.226	1.41793
0.228	1.41746
0.23	1.41782
0.232	1.41816
0.234	1.41848
0.236	1.41846
0.238	1.4185
0.24	1.41803
0.242	1.41784
0.244	1.41816
0.246	1.41782
0.248	1.41791
0.25	1.41816
0.252	1.41799
0.254	1.41784
0.256	1.41782
0.258	1.41782
0.26	1.41816
0.262	1.41884
0.264	1.41816
0.266	1.41869
0.268	1.41884
0.27	1.41852
0.272	1.4195
0.274	1.41916
0.276	1.41944
0.278	1.4195
0.28	1.4195
0.282	1.4195
0.284	1.42018
0.286	1.42053
0.288	1.42085
0.29	1.42085
0.292	1.42153
0.294	1.42119
0.296	1.42153
0.298	1.42187
0.3	1.42255
0.302	1.42255
0.304	1.42255
0.306	1.42255
0.308	1.42287
0.31	1.42255
0.312	1.42287
0.314	1.42255
0.316	1.42255
0.318	1.42287
0.32	1.42287
0.322	1.42255
0.324	1.42221
0.326	1.42221
0.328	1.42221
0.33	1.42187
0.332	1.42221
0.334	1.42187
0.336	1.42187
0.338	1.42221
0.34	1.42187
0.342	1.42187
0.344	1.42187
0.346	1.42153
0.348	1.42187
0.35	1.42221
0.352	1.42221
0.354	1.42221
0.356	1.42221
0.358	1.42221
0.36	1.42187
0.362	1.42221
0.364	1.42187
0.366	1.42153
0.368	1.42187
0.37	1.42153
0.372	1.42153
0.374	1.42085
0.376	1.42085
0.378	1.42085
0.38	1.42085
0.382	1.42119
0.384	1.42119
0.386	1.42085
0.388	1.42119
0.39	1.42119
0.392	1.42085
0.394	1.42085
0.396	1.42153
0.398	1.42119
0.4	1.42119
0.402	1.42119
0.404	1.42187
0.406	1.42221
0.408	1.42119
0.41	1.42085
0.412	1.42085
0.414	1.42085
0.416	1.42085
0.418	1.42085
0.42	1.42085
0.422	1.42085
0.424	1.42085
0.426	1.42085
0.428	1.42085
0.43	1.42119
0.432	1.42119
0.434	1.42085
0.436	1.42085
0.438	1.42085
0.44	1.42085
0.442	1.42085
0.444	1.42085
0.446	1.42085
0.448	1.42085
0.45	1.42085
0.452	1.42153
0.454	1.42187
0.456	1.42187
0.458	1.42187
0.46	1.42153
0.462	1.42221
0.464	1.42221
0.466	1.42221
0.468	1.42255
0.47	1.42255
0.472	1.42221
0.474	1.42221
0.476	1.42187
0.478	1.42221
0.48	1.42255
0.482	1.42255
0.484	1.42389
0.486	1.42321
0.488	1.42321
0.49	1.42355
0.492	1.42355
0.494	1.42321
0.496	1.42355
0.498	1.42355
0.5	1.42355
0.502	1.42389
0.504	1.42321
0.506	1.42321
0.508	1.42287
0.51	1.42321
0.512	1.42287
0.514	1.42321
0.516	1.42287
0.518	1.42255
0.52	1.42221
0.522	1.42255
0.524	1.42255
0.526	1.42255
0.528	1.42255
0.53	1.42255
0.532	1.42321
0.534	1.42389
0.536	1.42355
0.538	1.42321
0.54	1.42321
0.542	1.42355
0.544	1.42287
0.546	1.42287
0.548	1.42255
0.55	1.42255
0.552	1.42255
0.554	1.42255
0.556	1.42255
0.558	1.42255
0.56	1.42255
0.562	1.42255
0.564	1.42255
0.566	1.42221
0.568	1.42221
0.57	1.42221
0.572	1.42221
0.574	1.42221
0.576	1.42221
0.578	1.42187
0.58	1.42119
0.582	1.42119
0.584	1.42085
0.586	1.42018
0.588	1.42085
0.59	1.42053
0.592	1.42085
0.594	1.42085
0.596	1.42085
0.598	1.42221
0.6	1.42153
0.602	1.42119
0.604	1.42187
0.606	1.42153
0.608	1.42187
0.61	1.42153
0.612	1.42187
0.614	1.42221
0.616	1.42221
0.618	1.42221
0.62	1.42255
0.622	1.42221
0.624	1.42221
0.626	1.42221
0.628	1.42221
0.63	1.42255
0.632	1.42287
0.634	1.42287
0.636	1.42321
0.638	1.42321
0.64	1.42355
0.642	1.42355
0.644	1.42321
0.646	1.42321
0.648	1.42355
0.65	1.42355
0.652	1.42321
0.654	1.42321
0.656	1.42321
0.658	1.42287
0.66	1.42287
0.662	1.42255
0.664	1.42255
0.666	1.42187
0.668	1.42255
0.67	1.42255
0.672	1.42221
0.674	1.42187
0.676	1.42187
0.678	1.42187
0.68	1.42187
0.682	1.42221
0.684	1.42221
0.686	1.42221
0.688	1.42221
0.69	1.42187
0.692	1.42187
0.694	1.42187
0.696	1.42187
0.698	1.42153
0.7	1.42187
0.702	1.42119
0.704	1.42085
0.706	1.42153
0.708	1.42119
0.71	1.42153
0.712	1.42153
0.714	1.42153
0.716	1.42153
0.718	1.42119
0.72	1.42153
0.722	1.42085
0.724	1.42153
0.726	1.42153
0.728	1.42119
0.73	1.42119
0.732	1.42153
0.734	1.42085
0.736	1.42085
0.738	1.42085
0.74	1.42053
0.742	1.42085
0.744	1.42085
0.746	1.42085
0.748	1.42085
0.75	1.42085
0.752	1.42053
0.754	1.42018
0.756	1.42018
0.758	1.42018
0.76	1.42053
0.762	1.42018
0.764	1.42053
0.766	1.42018
0.768	1.41984
0.77	1.42018
0.772	1.41984
0.774	1.42053
0.776	1.42018
0.778	1.42053
0.78	1.42053
0.782	1.42085
0.784	1.42153
0.786	1.42085
0.788	1.42085
0.79	1.42053
0.792	1.42085
0.794	1.42053
0.796	1.42085
0.798	1.42053
0.8	1.42085
0.802	1.42119
0.804	1.42085
0.806	1.42085
0.808	1.42053
0.81	1.42018
0.812	1.42053
0.814	1.42085
0.816	1.42119
0.818	1.42119
0.82	1.42085
0.822	1.42119
0.824	1.42119
0.826	1.42119
0.828	1.42119
0.83	1.42085
0.832	1.42119
0.834	1.42085
0.836	1.42153
0.838	1.42119
0.84	1.42153
0.842	1.42153
0.844	1.42187
0.846	1.42119
0.848	1.42119
0.85	1.42153
0.852	1.42153
0.854	1.42119
0.856	1.42187
0.858	1.42255
0.86	1.42187
0.862	1.42221
0.864	1.42221
0.866	1.42187
0.868	1.42221
0.87	1.42221
0.872	1.42221
0.874	1.42221
0.876	1.42255
0.878	1.42221
0.88	1.42221
0.882	1.42255
0.884	1.42255
0.886	1.42255
0.888	1.42255
0.89	1.42255
0.892	1.42221
0.894	1.42221
0.896	1.42187
0.898	1.42221
0.9	1.42221
0.902	1.42221
0.904	1.42255
0.906	1.42221
0.908	1.42255
0.91	1.42221
0.912	1.42187
0.914	1.42187
0.916	1.42187
0.918	1.42221
0.92	1.42187
0.922	1.42153
0.924	1.42187
0.926	1.42153
0.928	1.42153
0.93	1.42153
0.932	1.42153
0.934	1.42153
0.936	1.42187
0.938	1.42153
0.94	1.42153
0.942	1.42153
0.944	1.42119
0.946	1.42119
0.948	1.42119
0.95	1.42085
0.952	1.42119
0.954	1.42085
0.956	1.42053
0.958	1.42053
0.96	1.41984
0.962	1.4195
0.964	1.4195
0.966	1.41984
0.968	1.4195
0.97	1.41984
0.972	1.41984
0.974	1.42018
0.976	1.42053
0.978	1.42085
0.98	1.42085
0.982	1.42085
0.984	1.42085
0.986	1.42119
0.988	1.42119
0.99	1.42153
0.992	1.42187
0.994	1.42153
0.996	1.42085
0.998	1.42119
1	1.42153
1.002	1.42153
1.004	1.42119
1.006	1.42187
1.008	1.42153
1.01	1.42153
1.012	1.42119
1.014	1.42119
1.016	1.42153
1.018	1.42153
1.02	1.42153
1.022	1.42153
1.024	1.42153
1.026	1.42153
1.028	1.42187
1.03	1.42187
1.032	1.42221
1.034	1.42221
1.036	1.42255
1.038	1.42255
1.04	1.42255
1.042	1.42255
1.044	1.42255
1.046	1.42321
1.048	1.42321
1.05	1.42321
1.052	1.42287
1.054	1.42355
1.056	1.42389
1.058	1.42423
1.06	1.42389
1.062	1.42455
1.064	1.42523
1.066	1.42523
1.068	1.42523
1.07	1.42523
1.072	1.42523
1.074	1.42557
1.076	1.42557
1.078	1.42591
1.08	1.42591
1.082	1.42557
1.084	1.42557
1.086	1.42557
1.088	1.42557
1.09	1.42557
1.092	1.42557
1.094	1.42557
1.096	1.42557
1.098	1.42523
1.1	1.42523
1.102	1.42523
1.104	1.42523
1.106	1.42557
1.108	1.42523
1.11	1.42557
1.112	1.42523
1.114	1.42557
1.116	1.42523
1.118	1.42523
1.12	1.42523
1.122	1.42557
1.124	1.42523
1.126	1.42557
1.128	1.42523
1.13	1.42523
1.132	1.42489
1.134	1.42489
1.136	1.42455
1.138	1.42455
1.14	1.42423
1.142	1.42389
1.144	1.42355
1.146	1.42355
1.148	1.42321
1.15	1.42355
1.152	1.42321
1.154	1.42321
1.156	1.42255
1.158	1.42221
1.16	1.42221
1.162	1.42221
1.164	1.42221
1.166	1.42255
1.168	1.42255
1.17	1.42255
1.172	1.42287
1.174	1.42255
1.176	1.42287
1.178	1.42255
1.18	1.42255
1.182	1.42255
1.184	1.42255
1.186	1.42287
1.188	1.42287
1.19	1.42255
1.192	1.42321
1.194	1.42389
1.196	1.42355
1.198	1.42355
1.2	1.42287
1.202	1.42255
1.204	1.42287
1.206	1.42287
1.208	1.42255
1.21	1.42255
1.212	1.42287
1.214	1.42255
1.216	1.42287
1.218	1.42287
1.22	1.42255
1.222	1.42187
1.224	1.42153
1.226	1.42153
1.228	1.42119
1.23	1.42153
1.232	1.42153
1.234	1.42187
1.236	1.42153
1.238	1.42153
1.24	1.42153
1.242	1.42119
1.244	1.42119
1.246	1.42085
1.248	1.42119
1.25	1.42187
1.252	1.42153
1.254	1.42187
1.256	1.42221
1.258	1.42187
1.26	1.42187
1.262	1.42221
1.264	1.42221
1.266	1.42255
1.268	1.42255
1.27	1.42255
1.272	1.42221
1.274	1.42221
1.276	1.42255
1.278	1.42221
1.28	1.42221
1.282	1.42221
1.284	1.42187
1.286	1.42221
1.288	1.42221
1.29	1.42221
1.292	1.42255
1.294	1.42255
1.296	1.42255
1.298	1.42287
1.3	1.42287
1.302	1.42255
1.304	1.42255
1.306	1.42255
1.308	1.42255
1.31	1.42255
1.312	1.42287
1.314	1.42255
1.316	1.42255
1.318	1.42255
1.32	1.42255
1.322	1.42221
1.324	1.42187
1.326	1.42119
1.328	1.42153
1.33	1.42187
1.332	1.42187
1.334	1.42187
1.336	1.42287
1.338	1.42287
1.34	1.42321
1.342	1.42287
1.344	1.42321
1.346	1.42389
1.348	1.42321
1.35	1.42389
1.352	1.42389
1.354	1.42389
1.356	1.42423
1.358	1.42455
1.36	1.42489
1.362	1.42489
1.364	1.42557
1.366	1.42523
1.368	1.42557
1.37	1.42523
1.372	1.42489
1.374	1.42455
1.376	1.42489
1.378	1.42557
1.38	1.42557
1.382	1.42557
1.384	1.42557
1.386	1.42557
1.388	1.42557
1.39	1.42557
1.392	1.42557
1.394	1.42591
1.396	1.42557
1.398	1.42557
1.4	1.42557
1.402	1.42557
1.404	1.42591
1.406	1.42591
1.408	1.42591
1.41	1.42557
1.412	1.42557
1.414	1.42557
1.416	1.42557
1.418	1.42557
1.42	1.42557
1.422	1.42557
1.424	1.42557
1.426	1.42557
1.428	1.42557
1.43	1.42557
1.432	1.42557
1.434	1.42557
1.436	1.42523
1.438	1.42455
1.44	1.42423
1.442	1.42389
1.444	1.42389
1.446	1.42423
1.448	1.42389
1.45	1.42423
1.452	1.42355
1.454	1.42321
1.456	1.42355
1.458	1.42355
1.46	1.42321
1.462	1.42321
1.464	1.42255
1.466	1.42221
1.468	1.42255
1.47	1.42221
1.472	1.42255
1.474	1.42255
1.476	1.42255
1.478	1.42255
1.48	1.42287
1.482	1.42287
1.484	1.42321
1.486	1.42321
1.488	1.42321
1.49	1.42287
1.492	1.42321
1.494	1.42321
1.496	1.42255
1.498	1.42255
1.5	1.42255
1.502	1.42221
1.504	1.42221
1.506	1.42255
1.508	1.42255
1.51	1.42255
1.512	1.42255
1.514	1.42221
1.516	1.42255
1.518	1.42255
1.52	1.42221
1.522	1.42221
1.524	1.42187
1.526	1.42187
1.528	1.42187
1.53	1.42187
1.532	1.42187
1.534	1.42187
1.536	1.42221
1.538	1.42221
1.54	1.42221
1.542	1.42221
1.544	1.42255
1.546	1.42287
1.548	1.42287
1.55	1.42287
1.552	1.42255
1.554	1.42287
1.556	1.42321
1.558	1.42389
1.56	1.42287
1.562	1.42287
1.564	1.42321
1.566	1.42321
1.568	1.42287
1.57	1.42255
1.572	1.42255
1.574	1.42255
1.576	1.42287
1.578	1.42255
1.58	1.42255
1.582	1.42255
1.584	1.42255
1.586	1.42255
1.588	1.42187
1.59	1.42221
1.592	1.42187
1.594	1.42221
1.596	1.42187
1.598	1.42187
1.6	1.42255
1.602	1.42221
1.604	1.42221
1.606	1.42187
1.608	1.42255
1.61	1.42221
1.612	1.42255
1.614	1.42187
1.616	1.42153
1.618	1.42153
1.62	1.42221
1.622	1.42221
1.624	1.42221
1.626	1.42255
1.628	1.42255
1.63	1.42255
1.632	1.42221
1.634	1.42153
1.636	1.42119
1.638	1.42153
1.64	1.42119
1.642	1.42119
1.644	1.42119
1.646	1.42085
1.648	1.42085
1.65	1.42187
1.652	1.42119
1.654	1.42153
1.656	1.42187
1.658	1.42221
1.66	1.42221
1.662	1.42187
1.664	1.42187
1.666	1.42153
1.668	1.42119
1.67	1.42085
1.672	1.42085
1.674	1.42119
1.676	1.42153
1.678	1.42119
1.68	1.42153
1.682	1.42153
1.684	1.42153
1.686	1.42119
1.688	1.42119
1.69	1.42085
1.692	1.42153
1.694	1.42187
1.696	1.42153
1.698	1.42153
1.7	1.42085
1.702	1.42085
1.704	1.42085
1.706	1.42119
1.708	1.42153
1.71	1.42119
1.712	1.42085
1.714	1.42085
1.716	1.42018
1.718	1.42053
1.72	1.42053
1.722	1.42018
1.724	1.41984
1.726	1.4195
1.728	1.4195
1.73	1.41984
1.732	1.4195
1.734	1.41984
1.736	1.41984
1.738	1.4195
1.74	1.41984
1.742	1.4195
1.744	1.42018
1.746	1.42085
1.748	1.42085
1.75	1.42085
1.752	1.42085
1.754	1.42085
1.756	1.42085
1.758	1.42053
1.76	1.42085
1.762	1.42085
1.764	1.42119
1.766	1.42119
1.768	1.42153
1.77	1.42085
1.772	1.42085
1.774	1.42153
1.776	1.42187
1.778	1.42153
1.78	1.42187
1.782	1.42255
1.784	1.42255
1.786	1.42287
1.788	1.42255
1.79	1.42255
1.792	1.42255
1.794	1.42255
1.796	1.42255
1.798	1.42255
1.8	1.42255
1.802	1.42255
1.804	1.42287
1.806	1.42321
1.808	1.42355
1.81	1.42355
1.812	1.42389
1.814	1.42423
1.816	1.42389
1.818	1.42389
1.82	1.42389
1.822	1.42389
1.824	1.42389
1.826	1.42389
1.828	1.42389
1.83	1.42321
1.832	1.42355
1.834	1.42389
1.836	1.42355
1.838	1.42355
1.84	1.42389
1.842	1.42423
1.844	1.42389
1.846	1.42455
1.848	1.42455
1.85	1.42455
1.852	1.42455
1.854	1.42489
1.856	1.42523
1.858	1.42523
1.86	1.42489
1.862	1.42489
1.864	1.42489
1.866	1.42455
1.868	1.42455
1.87	1.42489
1.872	1.42489
1.874	1.42489
1.876	1.42523
1.878	1.42489
1.88	1.42489
1.882	1.42455
1.884	1.42523
1.886	1.42557
1.888	1.42557
1.89	1.42523
1.892	1.42557
1.894	1.42557
1.896	1.42591
1.898	1.42591
1.9	1.42557
1.902	1.42523
1.904	1.42557
1.906	1.42557
1.908	1.42557
1.91	1.42523
1.912	1.42557
1.914	1.42557
1.916	1.42557
1.918	1.42557
1.92	1.42557
1.922	1.42523
1.924	1.42489
1.926	1.42455
1.928	1.42423
1.93	1.42423
1.932	1.42423
1.934	1.42455
1.936	1.42455
1.938	1.42489
1.94	1.42455
1.942	1.42455
1.944	1.42455
1.946	1.42455
1.948	1.42489
1.95	1.42489
1.952	1.42489
1.954	1.42523
1.956	1.42489
1.958	1.42455
1.96	1.42455
1.962	1.42455
1.964	1.42489
1.966	1.42523
1.968	1.42557
1.97	1.42557
1.972	1.42557
1.974	1.42557
1.976	1.42557
1.978	1.42557
1.98	1.42591
1.982	1.42557
1.984	1.42657
1.986	1.42623
1.988	1.42623
1.99	1.42591
1.992	1.42657
1.994	1.42692
1.996	1.42692
1.998	1.42657
2	1.42657
2.002	1.42657
2.004	1.42657
2.006	1.42623
2.008	1.42657
2.01	1.42657
2.012	1.42657
2.014	1.42623
2.016	1.42623
2.018	1.42623
2.02	1.42623
2.022	1.42657
2.024	1.42657
2.026	1.42692
2.028	1.42657
2.03	1.42623
2.032	1.42623
2.034	1.42657
2.036	1.42623
2.038	1.42591
2.04	1.42591
2.042	1.42557
2.044	1.42591
2.046	1.42557
2.048	1.42557
2.05	1.42557
2.052	1.42557
2.054	1.42557
2.056	1.42557
2.058	1.42557
2.06	1.42523
2.062	1.42523
2.064	1.42489
2.066	1.42455
2.068	1.42523
2.07	1.42523
2.072	1.42489
2.074	1.42489
2.076	1.42455
2.078	1.42389
2.08	1.42423
2.082	1.42455
2.084	1.42489
2.086	1.42455
2.088	1.42489
2.09	1.42423
2.092	1.42423
2.094	1.42423
2.096	1.42455
2.098	1.42489
2.1	1.42523
2.102	1.42489
2.104	1.42557
2.106	1.42489
2.108	1.42423
2.11	1.42423
2.112	1.42489
2.114	1.42489
2.116	1.42455
2.118	1.42455
2.12	1.42423
2.122	1.42423
2.124	1.42423
2.126	1.42423
2.128	1.42455
2.13	1.42423
2.132	1.42423
2.134	1.42423
2.136	1.42389
2.138	1.42389
2.14	1.42423
2.142	1.42423
2.144	1.42423
2.146	1.42423
2.148	1.42455
2.15	1.42423
2.152	1.42455
2.154	1.42423
2.156	1.42489
2.158	1.42455
2.16	1.42455
2.162	1.42455
2.164	1.42423
2.166	1.42489
2.168	1.42423
2.17	1.42455
2.172	1.42423
2.174	1.42455
2.176	1.42489
2.178	1.42489
2.18	1.42489
2.182	1.42455
2.184	1.42489
2.186	1.42455
2.188	1.42455
2.19	1.42423
2.192	1.42455
2.194	1.42389
2.196	1.42423
2.198	1.42389
2.2	1.42455
2.202	1.42423
2.204	1.42389
2.206	1.42389
2.208	1.42389
2.21	1.42389
2.212	1.42389
2.214	1.42389
2.216	1.42423
2.218	1.42389
2.22	1.42389
2.222	1.42389
2.224	1.42389
2.226	1.42355
2.228	1.42287
2.23	1.42321
2.232	1.42287
2.234	1.42321
2.236	1.42287
2.238	1.42255
2.24	1.42287
2.242	1.42321
2.244	1.42287
2.246	1.42287
2.248	1.42321
2.25	1.42287
2.252	1.42255
2.254	1.42255
2.256	1.42255
2.258	1.42255
2.26	1.42287
2.262	1.42287
2.264	1.42287
2.266	1.42255
2.268	1.42287
2.27	1.42255
2.272	1.42255
2.274	1.42255
2.276	1.42255
2.278	1.42221
2.28	1.42221
2.282	1.42221
2.284	1.42255
2.286	1.42255
2.288	1.42321
2.29	1.42287
2.292	1.42255
2.294	1.42255
2.296	1.42255
2.298	1.42255
2.3	1.42287
2.302	1.42255
2.304	1.42287
2.306	1.42321
2.308	1.42321
2.31	1.42389
2.312	1.42389
2.314	1.42389
2.316	1.42355
2.318	1.42389
2.32	1.42389
2.322	1.42389
2.324	1.42389
2.326	1.42389
2.328	1.42423
2.33	1.42489
2.332	1.42557
2.334	1.42557
2.336	1.42557
2.338	1.42557
2.34	1.42557
2.342	1.42591
2.344	1.42557
2.346	1.42557
2.348	1.42557
2.35	1.42591
2.352	1.42591
2.354	1.42657
2.356	1.42623
2.358	1.42623
2.36	1.42657
2.362	1.42657
2.364	1.42591
2.366	1.42591
2.368	1.42623
2.37	1.42591
2.372	1.42557
2.374	1.42523
2.376	1.42557
2.378	1.42523
2.38	1.42523
2.382	1.42557
2.384	1.42557
2.386	1.42557
2.388	1.42523
2.39	1.42455
2.392	1.42455
2.394	1.42455
2.396	1.42455
2.398	1.42455
2.4	1.42523
2.402	1.42557
2.404	1.42557
2.406	1.42523
2.408	1.42455
2.41	1.42523
2.412	1.42523
2.414	1.42557
2.416	1.42557
2.418	1.42557
2.42	1.42557
2.422	1.42557
2.424	1.42523
2.426	1.42557
2.428	1.42557
2.43	1.42557
2.432	1.42557
2.434	1.42557
2.436	1.42591
2.438	1.42557
2.44	1.42557
2.442	1.42557
2.444	1.42523
2.446	1.42557
2.448	1.42523
2.45	1.42523
2.452	1.42489
2.454	1.42455
2.456	1.42489
2.458	1.42557
2.46	1.42523
2.462	1.42455
2.464	1.42489
2.466	1.42455
2.468	1.42455
2.47	1.42455
2.472	1.42423
2.474	1.42423
2.476	1.42455
2.478	1.42455
2.48	1.42423
2.482	1.42455
2.484	1.42423
2.486	1.42389
2.488	1.42389
2.49	1.42389
2.492	1.42389
2.494	1.42389
2.496	1.42389
2.498	1.42423
2.5	1.42423
2.502	1.42455
2.504	1.42455
2.506	1.42423
2.508	1.42423
2.51	1.42423
2.512	1.42455
2.514	1.42455
2.516	1.42523
2.518	1.42423
2.52	1.42389
2.522	1.42455
2.524	1.42389
2.526	1.42423
2.528	1.42423
2.53	1.42389
2.532	1.42389
2.534	1.42389
2.536	1.42423
2.538	1.42423
2.54	1.42423
2.542	1.42455
2.544	1.42455
2.546	1.42489
2.548	1.42455
2.55	1.42455
2.552	1.42423
2.554	1.42389
2.556	1.42489
2.558	1.42423
2.56	1.42389
2.562	1.42389
2.564	1.42389
2.566	1.42389
2.568	1.42389
2.57	1.42389
2.572	1.42389
2.574	1.42389
2.576	1.42389
2.578	1.42389
2.58	1.42389
2.582	1.42355
2.584	1.42355
2.586	1.42389
2.588	1.42389
2.59	1.42389
2.592	1.42423
2.594	1.42389
2.596	1.42389
2.598	1.42423
2.6	1.42389
2.602	1.42389
2.604	1.42389
2.606	1.42389
2.608	1.42389
2.61	1.42389
2.612	1.42389
2.614	1.42389
2.616	1.42389
2.618	1.42389
2.62	1.42423
2.622	1.42455
2.624	1.42423
2.626	1.42455
2.628	1.42423
2.63	1.42455
2.632	1.42455
2.634	1.42455
2.636	1.42389
2.638	1.42423
2.64	1.42389
2.642	1.42423
2.644	1.42455
2.646	1.42389
2.648	1.42389
2.65	1.42389
2.652	1.42389
2.654	1.42389
2.656	1.42389
2.658	1.42355
2.66	1.42389
2.662	1.42389
2.664	1.42389
2.666	1.42389
2.668	1.42389
2.67	1.42389
2.672	1.42389
2.674	1.42389
2.676	1.42389
2.678	1.42389
2.68	1.42389
2.682	1.42423
2.684	1.42389
2.686	1.42389
2.688	1.42355
2.69	1.42355
2.692	1.42321
2.694	1.42321
2.696	1.42321
2.698	1.42321
2.7	1.42321
2.702	1.42355
2.704	1.42321
2.706	1.42389
2.708	1.42389
2.71	1.42423
2.712	1.42423
2.714	1.42455
2.716	1.42557
2.718	1.42557
2.72	1.42523
2.722	1.42557
2.724	1.42523
2.726	1.42489
2.728	1.42523
2.73	1.42489
2.732	1.42489
2.734	1.42423
2.736	1.42389
2.738	1.42455
2.74	1.42423
2.742	1.42455
2.744	1.42455
2.746	1.42489
2.748	1.42489
2.75	1.42523
2.752	1.42489
2.754	1.42489
2.756	1.42591
2.758	1.42591
2.76	1.42591
2.762	1.42557
2.764	1.42557
2.766	1.42591
2.768	1.42557
2.77	1.42557
2.772	1.42557
2.774	1.42557
2.776	1.42623
2.778	1.42623
2.78	1.42623
2.782	1.42657
2.784	1.42726
2.786	1.42657
2.788	1.42726
2.79	1.42692
2.792	1.42692
2.794	1.42657
2.796	1.42657
2.798	1.42657
2.8	1.42623
2.802	1.42623
2.804	1.42657
2.806	1.42591
2.808	1.42623
2.81	1.42692
2.812	1.42692
2.814	1.42726
2.816	1.42726
2.818	1.42726
2.82	1.42726
2.822	1.42726
2.824	1.42726
2.826	1.42726
2.828	1.42726
2.83	1.42726
2.832	1.42726
2.834	1.42726
2.836	1.42726
2.838	1.42692
2.84	1.42657
2.842	1.42591
2.844	1.42591
2.846	1.42591
2.848	1.42591
2.85	1.42623
2.852	1.42591
2.854	1.42657
2.856	1.42623
2.858	1.42623
2.86	1.42557
2.862	1.42557
2.864	1.42523
2.866	1.42557
2.868	1.42489
2.87	1.42523
2.872	1.42557
2.874	1.42591
2.876	1.42623
2.878	1.42557
2.88	1.42557
2.882	1.42557
2.884	1.42557
2.886	1.42489
2.888	1.42455
2.89	1.42455
2.892	1.42455
2.894	1.42423
2.896	1.42389
2.898	1.42389
2.9	1.42389
2.902	1.42321
2.904	1.42355
2.906	1.42287
2.908	1.42287
2.91	1.42287
2.912	1.42321
2.914	1.42355
2.916	1.42355
2.918	1.42255
2.92	1.42255
2.922	1.42321
2.924	1.42287
2.926	1.42287
2.928	1.42321
2.93	1.42287
2.932	1.42255
2.934	1.42255
2.936	1.42287
2.938	1.42287
2.94	1.42287
2.942	1.42321
2.944	1.42287
2.946	1.42255
2.948	1.42287
2.95	1.42321
2.952	1.42321
2.954	1.42321
2.956	1.42287
2.958	1.42321
2.96	1.42321
2.962	1.42287
2.964	1.42355
2.966	1.42389
2.968	1.42355
2.97	1.42389
2.972	1.42389
2.974	1.42423
2.976	1.42455
2.978	1.42523
2.98	1.42523
2.982	1.42523
2.984	1.42557
2.986	1.42557
2.988	1.42557
2.99	1.42557
2.992	1.42557
2.994	1.42591
2.996	1.42557
2.998	1.42591
3	1.42591
3.002	1.42557
3.004	1.42557
3.006	1.42591
3.008	1.42591
3.01	1.42591
3.012	1.42591
3.014	1.42623
3.016	1.42623
3.018	1.42657
3.02	1.42623
3.022	1.42623
3.024	1.42657
3.026	1.42591
3.028	1.42623
3.03	1.42591
3.032	1.42591
3.034	1.42623
3.036	1.42657
3.038	1.42657
3.04	1.42623
3.042	1.42623
3.044	1.42557
3.046	1.42623
3.048	1.42591
3.05	1.42591
3.052	1.42557
3.054	1.42557
3.056	1.42557
3.058	1.42557
3.06	1.42523
3.062	1.42523
3.064	1.42489
3.066	1.42489
3.068	1.42455
3.07	1.42423
3.072	1.42423
3.074	1.42389
3.076	1.42355
3.078	1.42389
3.08	1.42389
3.082	1.42355
3.084	1.42389
3.086	1.42321
3.088	1.42355
3.09	1.42255
3.092	1.42287
3.094	1.42255
3.096	1.42255
3.098	1.42221
3.1	1.42221
3.102	1.42221
3.104	1.42221
3.106	1.42187
3.108	1.42187
3.11	1.42221
3.112	1.42255
3.114	1.42255
3.116	1.42255
3.118	1.42255
3.12	1.42255
3.122	1.42221
3.124	1.42221
3.126	1.42255
3.128	1.42255
3.13	1.42255
3.132	1.42255
3.134	1.42287
3.136	1.42321
3.138	1.42287
3.14	1.42255
3.142	1.42287
3.144	1.42255
3.146	1.42321
3.148	1.42321
3.15	1.42321
3.152	1.42321
3.154	1.42321
3.156	1.42321
3.158	1.42255
3.16	1.42255
3.162	1.42255
3.164	1.42287
3.166	1.42255
3.168	1.42287
3.17	1.42287
3.172	1.42287
3.174	1.42321
3.176	1.42355
3.178	1.42355
3.18	1.42321
3.182	1.42321
3.184	1.42389
3.186	1.42423
3.188	1.42389
3.19	1.42389
3.192	1.42389
3.194	1.42389
3.196	1.42389
3.198	1.42455
3.2	1.42423
3.202	1.42455
3.204	1.42423
3.206	1.42423
3.208	1.42455
3.21	1.42455
3.212	1.42455
3.214	1.42489
3.216	1.42523
3.218	1.42523
3.22	1.42523
3.222	1.42523
3.224	1.42557
3.226	1.42523
3.228	1.42557
3.23	1.42557
3.232	1.42523
3.234	1.42557
3.236	1.42591
3.238	1.42557
3.24	1.42557
3.242	1.42591
3.244	1.42557
3.246	1.42557
3.248	1.42489
3.25	1.42489
3.252	1.42489
3.254	1.42523
3.256	1.42523
3.258	1.42489
3.26	1.42557
3.262	1.42489
3.264	1.42455
3.266	1.42523
3.268	1.42423
3.27	1.42489
3.272	1.42455
3.274	1.42423
3.276	1.42389
3.278	1.42389
3.28	1.42389
3.282	1.42389
3.284	1.42423
3.286	1.42423
3.288	1.42423
3.29	1.42423
3.292	1.42489
3.294	1.42489
3.296	1.42489
3.298	1.42523
3.3	1.42557
3.302	1.42557
3.304	1.42557
3.306	1.42557
3.308	1.42623
3.31	1.42591
3.312	1.42726
3.314	1.4276
3.316	1.42792
3.318	1.42792
3.32	1.42792
3.322	1.42826
3.324	1.42792
3.326	1.42792
3.328	1.42726
3.33	1.42726
3.332	1.42726
3.334	1.42726
3.336	1.4276
3.338	1.42792
3.34	1.42726
3.342	1.42726
3.344	1.42726
3.346	1.42726
3.348	1.42726
3.35	1.42726
3.352	1.4276
3.354	1.42726
3.356	1.42726
3.358	1.4276
3.36	1.42726
3.362	1.4276
3.364	1.42726
3.366	1.42692
3.368	1.42657
3.37	1.42726
3.372	1.42692
3.374	1.42657
3.376	1.42657
3.378	1.42657
3.38	1.42657
3.382	1.42591
3.384	1.42591
3.386	1.42657
3.388	1.42591
3.39	1.42591
3.392	1.42591
3.394	1.42591
3.396	1.42591
3.398	1.42557
3.4	1.42623
3.402	1.42591
3.404	1.42591
3.406	1.42591
3.408	1.42623
3.41	1.42657
3.412	1.42657
3.414	1.42657
3.416	1.42623
3.418	1.42623
3.42	1.42692
3.422	1.42726
3.424	1.4276
3.426	1.4276
3.428	1.4276
3.43	1.42792
3.432	1.42826
3.434	1.42792
3.436	1.42792
3.438	1.42792
3.44	1.42792
3.442	1.4276
3.444	1.42792
3.446	1.42826
3.448	1.42826
3.45	1.42826
3.452	1.4276
3.454	1.4276
3.456	1.4276
3.458	1.4276
3.46	1.4276
3.462	1.4276
3.464	1.4276
3.466	1.42792
3.468	1.42792
3.47	1.4276
3.472	1.4276
3.474	1.42792
3.476	1.42792
3.478	1.42826
3.48	1.42826
3.482	1.4286
3.484	1.4276
3.486	1.4276
3.488	1.42726
3.49	1.4276
3.492	1.42726
3.494	1.42792
3.496	1.4276
3.498	1.42792
3.5	1.42792
3.502	1.4276
3.504	1.4276
3.506	1.42726
3.508	1.4276
3.51	1.42726
3.512	1.42726
3.514	1.42726
3.516	1.4276
3.518	1.42726
3.52	1.42792
3.522	1.4276
3.524	1.4276
3.526	1.42726
3.528	1.42726
3.53	1.42726
3.532	1.42726
3.534	1.42726
3.536	1.42792
3.538	1.42726
3.54	1.42726
3.542	1.42726
3.544	1.42692
3.546	1.4276
3.548	1.4276
3.55	1.4276
3.552	1.42726
3.554	1.4276
3.556	1.42726
3.558	1.42726
3.56	1.42657
3.562	1.42657
3.564	1.42692
3.566	1.42726
3.568	1.42726
3.57	1.42657
3.572	1.42657
3.574	1.42657
3.576	1.42692
3.578	1.42726
3.58	1.42692
3.582	1.42726
3.584	1.42692
3.586	1.42692
3.588	1.42623
3.59	1.42623
3.592	1.42591
3.594	1.42623
3.596	1.42591
3.598	1.42557
3.6	1.42557
3.602	1.42591
3.604	1.42557
3.606	1.42557
3.608	1.42557
3.61	1.42557
3.612	1.42557
3.614	1.42591
3.616	1.42557
3.618	1.42557
3.62	1.42557
3.622	1.42557
3.624	1.42523
3.626	1.42455
3.628	1.42455
3.63	1.42455
3.632	1.42455
3.634	1.42455
3.636	1.42489
3.638	1.42523
3.64	1.42455
3.642	1.42489
3.644	1.42523
3.646	1.42557
3.648	1.42557
3.65	1.42557
3.652	1.42523
3.654	1.42557
3.656	1.42557
3.658	1.42557
3.66	1.42557
3.662	1.42591
3.664	1.42623
3.666	1.42623
3.668	1.42591
3.67	1.42623
3.672	1.42623
3.674	1.42692
3.676	1.42726
3.678	1.42726
3.68	1.42726
3.682	1.42726
3.684	1.42657
3.686	1.42657
3.688	1.42692
3.69	1.42657
3.692	1.42692
3.694	1.42726
3.696	1.42726
3.698	1.42726
3.7	1.42726
3.702	1.42726
3.704	1.42726
3.706	1.42726
3.708	1.42726
3.71	1.42726
3.712	1.42692
3.714	1.42692
3.716	1.42692
3.718	1.42726
3.72	1.42726
3.722	1.42692
3.724	1.42726
3.726	1.42623
3.728	1.42657
3.73	1.42623
3.732	1.42623
3.734	1.42623
3.736	1.42623
3.738	1.42657
3.74	1.42657
3.742	1.42623
3.744	1.42657
3.746	1.42657
3.748	1.42657
3.75	1.42657
3.752	1.42657
3.754	1.42657
3.756	1.42657
3.758	1.42591
3.76	1.42591
3.762	1.42557
3.764	1.42557
3.766	1.42591
3.768	1.42557
3.77	1.42623
3.772	1.42591
3.774	1.42591
3.776	1.42591
3.778	1.42657
3.78	1.42623
3.782	1.42623
3.784	1.42591
3.786	1.42591
3.788	1.42591
3.79	1.42623
3.792	1.42623
3.794	1.42657
3.796	1.42623
3.798	1.42692
3.8	1.42657
3.802	1.42623
3.804	1.42591
3.806	1.42623
3.808	1.42591
3.81	1.42692
3.812	1.42657
3.814	1.42623
3.816	1.42623
3.818	1.42591
3.82	1.42623
3.822	1.42623
3.824	1.42623
3.826	1.42623
3.828	1.42623
3.83	1.42623
3.832	1.42623
3.834	1.42623
3.836	1.42591
3.838	1.42623
3.84	1.42623
3.842	1.42623
3.844	1.42591
3.846	1.42591
3.848	1.42591
3.85	1.42623
3.852	1.42692
3.854	1.42623
3.856	1.42657
3.858	1.42692
3.86	1.42726
3.862	1.42623
3.864	1.42557
3.866	1.42557
3.868	1.42557
3.87	1.42591
3.872	1.42657
3.874	1.42692
3.876	1.42692
3.878	1.42726
3.88	1.42726
3.882	1.42726
3.884	1.42726
3.886	1.42726
3.888	1.42726
3.89	1.42726
3.892	1.42692
3.894	1.42692
3.896	1.42726
3.898	1.42726
3.9	1.42726
3.902	1.42726
3.904	1.42726
3.906	1.42792
3.908	1.4276
3.91	1.42826
3.912	1.42792
3.914	1.4276
3.916	1.4276
3.918	1.42792
3.92	1.4276
3.922	1.4276
3.924	1.42726
3.926	1.42726
3.928	1.42726
3.93	1.4276
3.932	1.42792
3.934	1.42826
3.936	1.4286
3.938	1.4286
3.94	1.4286
3.942	1.4286
3.944	1.4286
3.946	1.42826
3.948	1.4286
3.95	1.42894
3.952	1.42894
3.954	1.4286
3.956	1.4286
3.958	1.42894
3.96	1.42928
3.962	1.42928
3.964	1.42894
3.966	1.42894
3.968	1.42928
3.97	1.42894
3.972	1.4286
3.974	1.42826
3.976	1.42792
3.978	1.42826
3.98	1.42792
3.982	1.4276
3.984	1.42726
3.986	1.42726
3.988	1.42726
3.99	1.42726
3.992	1.42726
3.994	1.42692
3.996	1.42692
[truncated: 58,002 more rows]
